# Supplementary material for: Bis(benzoato-κ2 O,O′)(1,10-phenanthroline-κ2 N,N′)lead(II) benzoic acid mono­solvate
Source: Acta Crystallogr Sect E Struct Rep Online. 2010 Nov 27;66(Pt 12):m1661–2. doi: 10.1107/S1600536810048725 (PMC3011696; doi:10.1107/S1600536810048725)
Supplement: Supplementary file 2 [file e-66-m1661-Isup2.hkl]

# 
# h,k,l, Fc-squared, Fo-squared, sigma(Fo-squared) and status flag 
# 
data_I
_shelx_title ' x in P-1                         P-1' 
_shelx_refln_list_code          4 
_shelx_F_calc_maximum      298.80 
_exptl_crystal_F_000       732.00 
_reflns_d_resolution_high  0.7964 
 
loop_ 
 _symmetry_equiv_pos_as_xyz 
 'x, y, z' 
 '-x, -y, -z' 
 
_cell_length_a    10.0725 
_cell_length_b    10.5697 
_cell_length_c    15.5477 
_cell_angle_alpha  93.414 
_cell_angle_beta  102.836 
_cell_angle_gamma 117.972 
 
_shelx_F_squared_multiplier     1.000 
 
loop_ 
 _refln_index_h 
 _refln_index_k 
 _refln_index_l 
 _refln_F_squared_calc 
 _refln_F_squared_meas 
 _refln_F_squared_sigma 
 _refln_observed_status 
   1   0   0    12885.47    12729.13    300.29 o 
   3   0   0       31.36       42.07     13.20 o 
   4   0   0     4795.81     4743.52    136.12 o 
   5   0   0     8039.38     7924.56    216.96 o 
   6   0   0     4137.48     4486.13    145.19 o 
   7   0   0     1960.73     1857.81     87.45 o 
   8   0   0      113.05      119.85     19.72 o 
   9   0   0      896.19      965.64     49.08 o 
  10   0   0      823.93      818.13     67.65 o 
 -11   1   0      161.39      186.68     34.65 o 
 -10   1   0      583.34      597.99     43.69 o 
  -9   1   0     1229.53     1358.07     55.67 o 
  -8   1   0     2898.29     3029.04     79.99 o 
  -7   1   0      133.02      146.02     33.82 o 
  -6   1   0     1180.13     1276.21     65.17 o 
  -5   1   0     8458.55     8362.62    225.21 o 
  -4   1   0     8676.74     8317.25    216.96 o 
  -3   1   0     5087.55     4868.09    131.17 o 
  -2   1   0      327.03      358.86     19.80 o 
  -1   1   0      740.69      881.21     17.02 o 
   0   1   0     9389.96    10128.03    245.84 o 
   2   1   0     9293.76     9634.71    236.76 o 
   3   1   0     8920.07     9419.39    238.41 o 
   4   1   0     4007.98     4227.09    125.39 o 
   5   1   0     2539.87     2493.03     91.57 o 
   6   1   0     3159.79     3059.78    111.37 o 
   7   1   0     2674.93     2806.51    112.19 o 
   8   1   0      458.63      473.10     73.01 o 
   9   1   0        3.07        1.11     23.14 o 
  10   1   0      246.67      287.04     59.40 o 
 -11   2   0       23.93        1.10     25.77 o 
 -10   2   0      592.91      525.53     40.05 o 
  -9   2   0     3628.74     3562.30    196.75 o 
  -8   2   0     2041.87     1946.53     60.72 o 
  -7   2   0     3365.37     3526.75     69.44 o 
  -6   2   0     1779.53     1735.72     75.90 o 
  -5   2   0      351.55      315.13     29.70 o 
  -4   2   0    11044.90    11349.17    205.83 o 
  -3   2   0    15316.09    15231.00    264.95 o 
  -2   2   0    28465.70    28434.72    376.64 o 
  -1   2   0    10747.81    11587.91    301.11 o 
   0   2   0     4208.02     4529.33     81.11 o 
   1   2   0     1515.41     1536.38     35.07 o 
   2   2   0    13353.17     6563.38    166.64 o 
   3   2   0    13429.22    13674.54    337.41 o 
   4   2   0      971.77      940.45     48.67 o 
   5   2   0       34.81       24.75     20.62 o 
   6   2   0      132.64      155.92     32.17 o 
   7   2   0     1269.19     1260.54     75.90 o 
   8   2   0     1690.03     1713.77     60.72 o 
   9   2   0      194.33      226.04     32.02 o 
 -11   3   0      810.37      775.39     59.40 o 
 -10   3   0      220.41      240.14     35.47 o 
  -9   3   0     1120.80     1078.66     47.57 o 
  -8   3   0     2251.58     2272.63     65.29 o 
  -7   3   0     6569.69     6912.44    134.48 o 
  -6   3   0     8773.85     8763.58    132.83 o 
  -5   3   0     1277.43     1233.32     59.40 o 
  -4   3   0       37.02       29.61      7.26 o 
  -3   3   0    12139.49    12436.65    167.63 o 
  -2   3   0    11836.22    12248.20    212.68 o 
  -1   3   0     2926.57     3022.29     49.50 o 
   0   3   0     3993.03     4005.31     74.70 o 
   1   3   0      419.15      399.94     17.09 o 
   2   3   0    10655.17    10816.95    197.34 o 
   3   3   0     3330.34     3231.99     76.90 o 
   4   3   0     4561.92     4325.26    160.04 o 
   5   3   0     1926.03     1889.46    133.64 o 
   6   3   0      324.64      355.37     77.55 o 
   7   3   0      741.46      829.67     36.93 o 
   8   3   0      772.78      796.95     43.92 o 
 -12   4   0      636.38      786.90     55.55 o 
 -11   4   0     1225.03     1125.82    104.36 o 
 -10   4   0     1086.51     1070.00     51.66 o 
  -9   4   0      130.16      125.22     24.31 o 
  -8   4   0      574.49      590.15     41.66 o 
  -7   4   0     4446.95     4539.88     82.19 o 
  -6   4   0    13563.31    13738.34    195.63 o 
  -5   4   0     4050.13     3889.53     74.70 o 
  -4   4   0     7147.75     7624.80     97.03 o 
  -3   4   0     1592.90     1780.70     35.28 o 
  -2   4   0    13217.35    14026.10    375.11 o 
  -1   4   0    18346.47    18359.60    304.72 o 
   0   4   0     6834.84     7107.71    128.73 o 
   1   4   0     3852.07     4230.16     84.31 o 
   2   4   0       49.93       83.78     16.91 o 
   3   4   0     1181.64     1083.81    100.65 o 
   4   4   0     4085.94     4044.79    295.75 o 
   5   4   0     4686.57     4561.13    256.15 o 
   6   4   0     1816.25     1609.67    222.74 o 
   7   4   0        7.17       49.50     37.12 o 
 -12   5   0      131.23      155.09     55.27 o 
 -11   5   0      807.75      864.24     52.38 o 
 -10   5   0     1569.85     1500.20     78.37 o 
  -9   5   0     1948.14     1868.22     61.98 o 
  -8   5   0       27.31       38.16     15.53 o 
  -7   5   0      690.86      690.49     27.86 o 
  -6   5   0     3886.19     3733.64     67.52 o 
  -5   5   0     8384.50     8276.30    130.28 o 
  -4   5   0     5516.66     5416.06    108.06 o 
  -3   5   0     2699.92     2739.11     60.49 o 
  -2   5   0      207.70      202.50     11.46 o 
  -1   5   0    10261.58    10813.52    200.27 o 
   0   5   0     5709.64     5729.58    131.58 o 
   1   5   0     4304.26     4339.72     88.35 o 
   2   5   0     2603.56     2658.09     65.01 o 
   3   5   0       37.07       21.45     31.35 o 
   4   5   0      963.63      916.63     50.71 o 
   5   5   0     1509.66     1443.41    186.44 o 
   6   5   0     1102.64     1166.49     83.32 o 
   7   5   0      399.22      355.56     59.40 o 
 -12   6   0      129.42       99.00     49.50 o 
 -11   6   0      185.97      180.67     48.67 o 
 -10   6   0     1188.06     1239.53     61.46 o 
  -9   6   0     2439.32     2355.98     59.80 o 
  -8   6   0     2214.81     2118.78     52.74 o 
  -7   6   0      640.56      596.43     35.29 o 
  -6   6   0        8.44        6.82     13.96 o 
  -5   6   0     6149.29     6214.68    103.07 o 
  -4   6   0    12421.20    12862.66    193.71 o 
  -3   6   0     9216.67     9440.84    145.47 o 
  -2   6   0     1534.35     1504.64     33.33 o 
  -1   6   0      425.50      528.68     29.60 o 
   0   6   0      921.03      964.38     54.45 o 
   1   6   0     5373.44     5243.80    122.56 o 
   2   6   0     5655.58     5620.21    260.69 o 
   3   6   0      358.61      329.40     33.54 o 
   4   6   0       67.36      100.37     28.84 o 
   5   6   0      192.63      230.16     51.97 o 
   6   6   0      440.36      420.73     64.35 o 
 -12   7   0      730.14      747.41     78.37 o 
 -11   7   0      217.49      187.27     48.67 o 
 -10   7   0       78.12       74.55     27.70 o 
  -9   7   0      299.42      270.41     31.44 o 
  -8   7   0     3574.29     3365.66     91.12 o 
  -7   7   0     5134.24     4923.70    113.32 o 
  -6   7   0     1678.29     1675.86     52.01 o 
  -5   7   0       65.93       54.83     12.37 o 
  -4   7   0     2969.84     3057.72     71.26 o 
  -3   7   0     7022.78     7388.37    155.32 o 
  -2   7   0     7263.42     7356.73    156.01 o 
  -1   7   0     3529.27     3530.58    141.48 o 
   0   7   0       97.03       87.06     21.37 o 
   1   7   0     1223.54     1216.07     53.26 o 
   2   7   0     2014.57     1977.09     72.00 o 
   3   7   0     2543.56     2258.74    117.14 o 
   4   7   0      649.47      615.42     67.65 o 
   5   7   0       21.37       34.65     40.42 o 
 -12   8   0     1152.50      975.10     86.62 o 
 -11   8   0      883.03      858.78     76.72 o 
 -10   8   0      500.73      480.51     41.89 o 
  -9   8   0       63.57       76.01     25.49 o 
  -8   8   0     1666.34     1683.14    109.31 o 
  -7   8   0     6627.22     6436.46    155.92 o 
  -6   8   0     3758.85     3853.65     92.20 o 
  -5   8   0     3299.05     3529.37     89.83 o 
  -4   8   0       48.22       79.60     23.10 o 
  -3   8   0     1002.47     1012.05     45.21 o 
  -2   8   0     2682.94     2817.57    118.79 o 
  -1   8   0     4569.55     4441.55    111.79 o 
   0   8   0     2078.30     1978.59     94.05 o 
   1   8   0       13.10       14.42     22.14 o 
   2   8   0       34.67       77.55     39.60 o 
   3   8   0      733.94      766.39     78.37 o 
   4   8   0      905.47      969.33     89.92 o 
 -12   9   0      610.76      698.74     73.42 o 
 -11   9   0     1381.70     1400.40     93.22 o 
 -10   9   0     1827.37     1767.61     71.05 o 
  -9   9   0     1146.81     1093.08     52.34 o 
  -8   9   0        3.44      -18.15     26.40 o 
  -7   9   0      923.19      909.11     65.17 o 
  -6   9   0     3341.12     3303.96    130.34 o 
  -4   9   0     1834.90     1827.35     68.06 o 
  -3   9   0      463.89      459.90     36.43 o 
  -2   9   0     1383.56     1396.01     59.19 o 
  -1   9   0     1878.77     1955.69     71.63 o 
   0   9   0     1949.65     1897.41    108.89 o 
   1   9   0     1170.13     1124.42     88.27 o 
   2   9   0       56.07       88.27     47.02 o 
   3   9   0      174.86      168.29     54.45 o 
 -11  10   0      440.49      433.93     64.35 o 
 -10  10   0     2014.77     2017.03    114.67 o 
  -9  10   0     1801.75     1823.16    101.47 o 
  -8  10   0      402.67      477.65     56.10 o 
  -7  10   0        9.84       14.85     30.52 o 
  -6  10   0      815.16      765.56     64.35 o 
  -5  10   0     2741.65     2927.32    180.67 o 
  -4  10   0     2619.99     2829.41    112.61 o 
  -3  10   0     1728.15     1742.49     67.98 o 
  -2  10   0       80.90       68.08     26.76 o 
  -1  10   0      302.61      316.78     55.27 o 
   0  10   0     1034.69     1102.97     90.75 o 
   1  10   0     1343.38     1425.53    108.07 o 
   2  10   0      497.32      422.38     70.12 o 
 -11  11   0       21.85       33.82     47.02 o 
 -10  11   0      432.92      393.51     62.70 o 
  -9  11   0     1692.05     1682.09    101.47 o 
  -8  11   0     2150.08     2131.70    113.84 o 
  -7  11   0     1053.94     1086.47     78.37 o 
  -6  11   0        8.30      -26.40     33.82 o 
  -5  11   0      648.88      693.39    110.13 o 
  -4  11   0     1071.07     1095.81     57.46 o 
  -3  11   0     1742.90     1759.67     72.74 o 
  -2  11   0     1156.81     1132.67     91.57 o 
  -1  11   0       65.51       77.55     44.55 o 
   0  11   0      140.44      243.36     59.40 o 
 -10  12   0        2.61      -14.85     44.55 o 
  -9  12   0      436.95      472.70     64.35 o 
  -8  12   0     1325.18     1397.48     97.35 o 
  -7  12   0     1457.21     1603.72    102.30 o 
  -6  12   0      578.90      615.42     69.30 o 
  -5  12   0       72.64       84.46     49.50 o 
  -4  12   0      118.98      143.54     51.15 o 
  -3  12   0      804.06      865.38     89.92 o 
  -2  12   0     1207.84     1187.94    101.47 o 
  -1  12   0      561.23      574.17     80.85 o 
  -8  13   0      158.85       76.72     50.32 o 
  -7  13   0     1107.68     1122.77     94.87 o 
  -6  13   0     1415.43     1626.00    109.72 o 
  -5  13   0      681.63      626.97     78.37 o 
  -4  13   0       53.81       50.32     47.85 o 
   4 -13   1        0.77      -32.17     41.25 o 
   5 -13   1      538.69      564.27     75.07 o 
   7 -13   1     1065.53     1143.39     91.57 o 
   1 -12   1      241.94      259.86     66.82 o 
   2 -12   1      841.74      796.09     86.62 o 
   3 -12   1      899.87      919.01     87.45 o 
   4 -12   1      315.25      412.48     66.00 o 
   5 -12   1        0.19       -0.26     26.23 o 
   6 -12   1      419.11      540.35     63.52 o 
   7 -12   1     1273.07     1208.57     89.10 o 
   8 -12   1     1522.03     1530.30     98.17 o 
   9 -12   1      832.49      916.53     84.15 o 
  -1 -11   1      628.36      821.66     91.57 o 
   0 -11   1      269.19      383.61     66.82 o 
   1 -11   1        0.39        1.65     41.25 o 
   2 -11   1      569.80      563.45     69.30 o 
   3 -11   1     2248.48     2342.89    127.04 o 
   4 -11   1     1706.38     1781.39     70.52 o 
   5 -11   1      781.75      797.26     51.56 o 
   6 -11   1       10.67       15.67     36.30 o 
   7 -11   1      384.27      389.38     54.45 o 
   8 -11   1     1961.36     1777.79    102.30 o 
   9 -11   1     1656.20     1601.25    101.47 o 
  10 -11   1     1046.95     1070.80     86.62 o 
  -2 -10   1      186.69      163.34     58.57 o 
  -1 -10   1     1255.22     1190.42     99.82 o 
   0 -10   1     1625.46     1592.17    108.89 o 
   1 -10   1      804.94      768.04     75.90 o 
   2 -10   1        5.54        6.60     35.47 o 
   3 -10   1     1960.36     1966.10     71.24 o 
   4 -10   1     1803.83     1894.33     68.50 o 
   5 -10   1     2382.20     2521.64     80.50 o 
   6 -10   1     1871.68     1828.11     93.22 o 
   7 -10   1        9.84        0.00     32.17 o 
   8 -10   1      297.62      362.98     52.80 o 
   9 -10   1     1512.94     1535.25     97.35 o 
  10 -10   1     1875.37     1884.21    111.37 o 
  11 -10   1      788.20      626.97     73.42 o 
  -3  -9   1      364.75      378.66     64.35 o 
  -2  -9   1        0.10       16.50     38.77 o 
  -1  -9   1      894.37     1003.98     83.32 o 
   0  -9   1     2360.21     2461.68    127.04 o 
   1  -9   1     3444.17     3686.22    102.19 o 
   2  -9   1     3368.45     3308.23     93.37 o 
   3  -9   1      801.16      813.86     68.06 o 
   4  -9   1      592.11      679.62     41.12 o 
   5  -9   1     2116.13     1828.50    232.64 o 
   6  -9   1     5344.52     5039.68    169.94 o 
   7  -9   1     1584.21     1564.95     84.15 o 
   8  -9   1      123.26      134.12     24.10 o 
   9  -9   1      249.31      268.99     32.77 o 
  10  -9   1     1273.50     1249.14    109.31 o 
  11  -9   1     1361.89     1380.27     67.33 o 
  -5  -8   1      151.12      107.24     53.62 o 
  -4  -8   1      820.67      995.73     90.75 o 
  -3  -8   1     1613.36     1564.12    103.12 o 
  -2  -8   1      428.17      424.03     58.57 o 
  -1  -8   1        0.86        0.82     30.52 o 
   0  -8   1     1360.03     1352.98     57.53 o 
   1  -8   1     3614.26     3781.55     99.72 o 
   2  -8   1     1797.94     1872.09     80.02 o 
   3  -8   1     2302.20     2284.43     68.45 o 
   4  -8   1      641.53      637.27     37.04 o 
   5  -8   1     1320.22     1393.60     39.77 o 
   6  -8   1     2354.43     2388.27     68.23 o 
   7  -8   1     4934.07     4616.73    109.50 o 
   8  -8   1     2753.63     2690.11     80.71 o 
   9  -8   1      343.27      308.61     33.82 o 
  10  -8   1      436.79      398.30     38.76 o 
  11  -8   1      743.82      701.22     70.12 o 
  12  -8   1      884.85     1060.07     90.75 o 
  -6  -7   1      176.54      186.44     57.75 o 
  -5  -7   1        0.97      -33.00     37.12 o 
  -4  -7   1      333.81      319.26     53.62 o 
  -3  -7   1     1874.87     1762.11    101.47 o 
  -2  -7   1     2786.49     2686.89    123.74 o 
  -1  -7   1     1675.12     1699.81     60.13 o 
   0  -7   1      100.47      125.62     21.37 o 
   1  -7   1     2320.80     2362.03     68.12 o 
   2  -7   1     7613.93     7786.33    162.63 o 
   3  -7   1     9247.65     9667.04    151.79 o 
   4  -7   1     7416.00     7371.34    228.59 o 
   5  -7   1      658.08      668.61     26.57 o 
   6  -7   1      372.83      416.32     28.18 o 
   7  -7   1     4165.72     4070.91     99.40 o 
   8  -7   1     4355.58     4366.97    109.86 o 
   9  -7   1      819.65      859.73     48.91 o 
  10  -7   1      328.34      275.54     48.67 o 
  11  -7   1       31.02        6.60     40.42 o 
  12  -7   1      430.52      498.28     69.30 o 
  -6  -6   1      636.47      697.09     72.60 o 
  -5  -6   1      592.62      608.00     66.00 o 
  -4  -6   1       33.15       47.02     33.00 o 
  -3  -6   1      519.27      530.77     38.29 o 
  -2  -6   1     3370.76     3350.61     90.73 o 
  -1  -6   1     6124.09     6183.93    212.43 o 
   0  -6   1     2340.82     2243.04     82.63 o 
   1  -6   1       28.51       61.43     19.35 o 
   2  -6   1     2509.40     2563.20     49.96 o 
   3  -6   1    10749.42    11200.02    170.22 o 
   4  -6   1    11290.67    11642.01    177.63 o 
   5  -6   1     6288.36     6424.08    107.23 o 
   6  -6   1     1203.41     1128.28     42.26 o 
   7  -6   1      698.14      643.76     36.15 o 
   8  -6   1     5971.81     5507.16    129.16 o 
   9  -6   1     3590.33     3539.08    139.42 o 
  10  -6   1     1150.15     1244.04     83.32 o 
  11  -6   1      338.93      399.28     59.40 o 
  12  -6   1       32.87       38.77     45.37 o 
  -7  -5   1      189.83      140.24     48.67 o 
  -6  -5   1     1161.97     1261.36     84.15 o 
  -5  -5   1     1818.99     1772.01     99.00 o 
  -4  -5   1     2178.35     2147.40     73.79 o 
  -3  -5   1       75.24       85.25     16.07 o 
  -2  -5   1      831.04      810.67     32.10 o 
  -1  -5   1     2952.34     2751.58     52.93 o 
   0  -5   1     8082.39     8197.52    148.00 o 
   1  -5   1     8320.91     8753.56    133.62 o 
   2  -5   1      748.52      761.71     21.96 o 
   3  -5   1     1380.26     1446.28     46.61 o 
   4  -5   1     4381.05     4150.28    135.71 o 
   5  -5   1    11277.02    11004.66    169.30 o 
   6  -5   1     4824.83     4779.47    132.82 o 
   7  -5   1      528.00      562.88     34.40 o 
   8  -5   1      190.86      187.37     24.42 o 
   9  -5   1      483.05      490.13     35.94 o 
  10  -5   1     1578.54     1715.92     99.00 o 
  11  -5   1      763.86      679.77     74.25 o 
  12  -5   1      193.07      273.06     61.87 o 
  -7  -4   1       23.16        7.42     31.35 o 
  -6  -4   1      504.31      434.64     73.92 o 
  -5  -4   1     3904.64     3637.04    153.03 o 
  -4  -4   1     4626.26     4465.61    192.28 o 
  -3  -4   1     3717.93     3666.72     71.05 o 
  -2  -4   1       42.33       43.63     10.40 o 
  -1  -4   1     2552.05     2556.79     47.94 o 
   0  -4   1     7223.94     7300.42    111.68 o 
   1  -4   1    12525.62    13110.79    191.14 o 
   2  -4   1     8642.56     8819.84    132.02 o 
   3  -4   1      880.59      880.02     28.46 o 
   4  -4   1      458.70      484.84     22.99 o 
   5  -4   1     6210.85     6375.69     99.16 o 
   6  -4   1     9439.39     9453.08    142.32 o 
   7  -4   1     2034.53     2122.57     59.54 o 
   8  -4   1      568.86      604.40     35.70 o 
   9  -4   1       81.15       96.76     24.08 o 
  10  -4   1      598.45      691.73     44.39 o 
  11  -4   1      914.19      864.56     80.85 o 
  -8  -3   1     1122.30     1127.72     80.02 o 
  -7  -3   1      928.14     1011.30     42.29 o 
  -6  -3   1      263.49      315.27     25.07 o 
  -5  -3   1     1101.31     1111.16     37.92 o 
  -4  -3   1     6402.24     6061.69    112.36 o 
  -3  -3   1     9735.82     9244.84    187.25 o 
  -2  -3   1    11520.11    11968.68    179.88 o 
  -1  -3   1     3698.80     3851.24     63.74 o 
   0  -3   1       40.93       58.96     10.59 o 
   1  -3   1     5436.63     5680.19     86.21 o 
   3  -3   1    18697.95    19018.91    273.32 o 
   4  -3   1     4630.08     4763.41     86.35 o 
   5  -3   1     1213.84     1241.76     31.76 o 
   6  -3   1     3043.98     2984.31     72.60 o 
   7  -3   1     3754.72     3793.41     86.80 o 
   8  -3   1     3427.99     3295.41     83.27 o 
   9  -3   1     1163.49     1194.83     50.74 o 
  10  -3   1        1.29      -12.93     44.96 o 
  11  -3   1      245.27      276.08     40.84 o 
  -9  -2   1      115.21      120.07     28.42 o 
  -8  -2   1      809.51      770.51     66.00 o 
  -7  -2   1     1874.03     1928.69     80.43 o 
  -6  -2   1     1549.93     1595.87     54.83 o 
  -5  -2   1      195.73      182.32     28.05 o 
  -4  -2   1      917.77      876.93     46.20 o 
  -3  -2   1    11486.10    12042.76    299.46 o 
  -2  -2   1    11971.88     7213.45    182.32 o 
  -1  -2   1    12045.39    11904.56    217.03 o 
   0  -2   1     2517.65     2646.40     89.10 o 
   2  -2   1    10612.47    10931.60    293.27 o 
   3  -2   1    14422.50    14609.74    196.11 o 
   4  -2   1    15616.55    15646.54    251.93 o 
   5  -2   1     2791.99     2981.11     97.76 o 
   6  -2   1       16.22       21.96     15.67 o 
   7  -2   1     1696.98     1716.38     54.15 o 
   8  -2   1     4283.02     4157.90     97.71 o 
   9  -2   1     2597.59     2645.29     78.46 o 
  10  -2   1      873.59      830.50     49.33 o 
  11  -2   1       10.85       11.66     26.66 o 
 -10  -1   1      505.70      538.85     42.05 o 
  -9  -1   1       80.04       79.12     22.49 o 
  -8  -1   1      192.73      228.51     42.90 o 
  -7  -1   1     2288.66     2199.34     95.70 o 
  -6  -1   1     4198.43     4382.19    142.72 o 
  -5  -1   1     4388.79     4472.11    138.59 o 
  -4  -1   1      150.47      166.64     23.10 o 
  -3  -1   1      617.88      616.25     32.17 o 
  -2  -1   1     1852.94     1885.86     58.57 o 
  -1  -1   1     6204.58     6357.70    155.09 o 
   0  -1   1    15140.55    14419.47    339.88 o 
   1  -1   1      318.79      354.73     15.67 o 
   2  -1   1      292.00      316.23     12.68 o 
   3  -1   1     8608.33     8751.70    144.57 o 
   4  -1   1     7133.42     6864.16    120.85 o 
   6  -1   1     2215.80     2253.06     59.31 o 
   7  -1   1      102.67      108.85     25.99 o 
   8  -1   1     1537.78     1648.78     57.43 o 
   9  -1   1      931.52      999.55     49.67 o 
  10  -1   1      716.50      716.38     47.85 o 
 -10   0   1      777.95      758.43     47.91 o 
  -9   0   1     1208.16     1350.46     87.45 o 
  -8   0   1      934.41     1023.78     69.30 o 
  -7   0   1      551.71      619.54     51.15 o 
  -6   0   1     2318.56     2160.57     87.45 o 
  -5   0   1     5380.53     5100.73    150.97 o 
  -4   0   1     5103.09     5205.50    146.84 o 
  -3   0   1     3156.66     3326.24     96.52 o 
  -2   0   1      326.12      325.03     20.62 o 
  -1   0   1    13861.65    14718.93    345.66 o 
   0   0   1    38040.80    31669.39    745.76 o 
   1   0   1    31124.65    31676.01    480.36 o 
   2   0   1    12780.68    13297.10    174.41 o 
   3   0   1      102.63      132.82     18.15 o 
   4   0   1     9789.44    10216.30    263.16 o 
   5   0   1     5970.64     5872.89    170.77 o 
   6   0   1     5337.41     5275.30    106.76 o 
   7   0   1     2150.20     2157.82     93.22 o 
   8   0   1       93.56      130.21     23.83 o 
   9   0   1      380.57      443.93     36.63 o 
  10   0   1      600.44      605.90     45.32 o 
 -11   1   1       49.38       96.27     40.42 o 
 -10   1   1      608.43      592.55     41.93 o 
  -9   1   1     3055.60     3398.83    140.24 o 
  -8   1   1     1718.31     1677.14     87.45 o 
  -7   1   1     1227.27     1272.91     70.12 o 
  -6   1   1      705.77      674.82     47.85 o 
  -5   1   1     5646.22     5746.67    164.99 o 
  -4   1   1    13689.97    14256.96    353.08 o 
  -3   1   1    15575.51    15953.41    276.97 o 
  -2   1   1    21616.55    21497.21    392.68 o 
  -1   1   1       45.60       79.20      5.77 o 
   0   1   1     1151.52     1200.32     31.35 o 
   2   1   1    21331.16    21510.00    509.00 o 
   3   1   1     6201.19     6763.85    178.19 o 
   4   1   1       35.31       43.72     18.97 o 
   5   1   1     1451.28     1574.02     70.12 o 
   6   1   1     4019.37     3996.87    202.53 o 
   7   1   1     2696.44     2753.95     71.99 o 
   8   1   1      914.50      911.03     86.21 o 
   9   1   1       37.28       53.84     25.99 o 
  10   1   1      103.41      110.38     30.52 o 
 -11   2   1      105.48       99.19     29.94 o 
 -10   2   1       58.31       49.00     24.31 o 
  -9   2   1     2768.61     2829.01     67.38 o 
  -8   2   1     3167.37     3303.14    127.87 o 
  -7   2   1     3918.22     3994.46    136.12 o 
  -6   2   1     3503.26     3752.74    123.74 o 
  -5   2   1      451.44      449.45     25.65 o 
  -4   2   1     4518.53     4712.35     95.34 o 
  -3   2   1    21020.93    20214.40    346.32 o 
  -2   2   1    27760.99    27333.98    460.51 o 
  -1   2   1    11972.65    11797.63    245.01 o 
   0   2   1      165.67      174.57      5.23 o 
   1   2   1    17133.71    17391.00    485.49 o 
   2   2   1    24716.34    25505.88    440.16 o 
   4   2   1     3452.67     3655.40    114.67 o 
   5   2   1      514.17      539.52     43.72 o 
   6   2   1      198.87      225.76     22.55 o 
   7   2   1     1386.59     1355.01     48.86 o 
   8   2   1     1556.45     1529.06     57.32 o 
   9   2   1      508.21      476.71     38.38 o 
 -11   3   1     1128.77     1061.18     54.85 o 
 -10   3   1       42.99       41.96     41.66 o 
  -9   3   1        4.19        4.76     18.79 o 
  -8   3   1     1857.27     1973.30     93.22 o 
  -7   3   1     8102.74     8681.05    246.66 o 
  -6   3   1    11154.76    11420.23    216.33 o 
  -5   3   1      527.55      433.48     45.37 o 
  -4   3   1       84.53       81.19     11.96 o 
  -3   3   1     3741.71     3765.94    103.12 o 
  -2   3   1    24673.42    25657.18    364.17 o 
  -1   3   1    14973.68    15279.91    383.61 o 
   0   3   1      781.88      775.10     19.73 o 
   1   3   1       73.58      108.07     10.08 o 
   2   3   1     2828.99     2959.85     67.19 o 
   3   3   1     4858.47     4930.21    236.76 o 
   4   3   1     4241.47     3870.27     99.82 o 
   5   3   1      698.71      745.80     28.92 o 
   6   3   1      117.37      131.34     19.22 o 
   7   3   1      452.55      443.60     29.23 o 
   8   3   1      418.17      452.08     73.42 o 
 -12   4   1      446.25      455.17     44.87 o 
 -11   4   1     1441.48     1388.33     60.84 o 
 -10   4   1     1260.69     1473.59    111.78 o 
  -9   4   1      485.08      489.99     61.87 o 
  -8   4   1       27.66       89.13     25.27 o 
  -7   4   1     3075.16     2983.97     53.36 o 
  -6   4   1     5321.86     5268.47    126.63 o 
  -5   4   1    11257.51    11455.66    141.28 o 
  -4   4   1    12693.33    12669.77    391.87 o 
  -3   4   1      703.04      804.17     16.43 o 
  -2   4   1     7510.11     7922.12    151.79 o 
  -1   4   1    17782.95    18201.09    459.50 o 
   0   4   1     3168.32     3152.69     84.97 o 
   1   4   1     3420.82     3426.94     71.95 o 
   2   4   1      305.19      354.33     30.94 o 
   3   4   1      580.45      572.67     31.85 o 
   4   4   1     1625.95     1647.16     82.50 o 
   5   4   1     3916.56     3838.67    101.27 o 
   6   4   1     1639.91     1663.94    113.02 o 
   7   4   1       60.00       64.41     29.73 o 
 -12   5   1       15.65       16.92     27.48 o 
 -11   5   1      568.36      615.33     43.56 o 
 -10   5   1     3144.68     3176.09     87.38 o 
  -9   5   1     5016.66     4913.78     94.00 o 
  -8   5   1     1323.64     1313.94     41.17 o 
  -7   5   1      298.61      305.40     20.20 o 
  -6   5   1     1454.04     1339.53     34.43 o 
  -5   5   1     5200.26     5087.23     70.09 o 
  -4   5   1    11744.27    11950.61    176.70 o 
  -3   5   1     4786.56     5009.24    150.14 o 
  -2   5   1      476.09      537.85     16.35 o 
  -1   5   1      169.52      174.07     24.75 o 
   0   5   1     7030.85     7266.68    133.68 o 
   1   5   1     9788.29     9484.91    259.45 o 
   2   5   1     4645.38     4633.80    160.04 o 
   3   5   1       14.28       -4.12     29.70 o 
   4   5   1       15.37       14.02     36.30 o 
   5   5   1      718.20      723.49     75.90 o 
   6   5   1     1047.41      987.19     87.45 o 
   7   5   1      469.35      428.15     63.52 o 
 -12   6   1      293.81      380.40     63.11 o 
 -11   6   1       29.32       30.89     25.33 o 
 -10   6   1      965.74     1025.42     48.71 o 
  -9   6   1     1986.21     1908.31     51.79 o 
  -8   6   1     3521.08     3419.96    115.38 o 
  -7   6   1     1428.34     1450.35     38.88 o 
  -6   6   1      108.42      124.03     14.03 o 
  -5   6   1     3802.41     4065.83    131.54 o 
  -4   6   1    11080.05    11616.43    176.59 o 
  -3   6   1     9778.91    10221.96    155.70 o 
  -2   6   1     2014.41     1817.39     76.72 o 
  -1   6   1     1113.13     1219.39     44.87 o 
   0   6   1     1743.79     1710.14     77.55 o 
   1   6   1     4485.33     4313.72    149.32 o 
   2   6   1     1992.53     1952.68     97.35 o 
   3   6   1     3152.67     3132.37    136.94 o 
   4   6   1      412.80      402.49     40.63 o 
   5   6   1       53.35        4.12     35.47 o 
   6   6   1      435.25      372.88     62.70 o 
 -12   7   1      824.12      810.11     79.20 o 
 -11   7   1      429.51      453.52     39.35 o 
 -10   7   1       34.39       -3.53     17.63 o 
  -9   7   1      989.94      991.48     42.17 o 
  -8   7   1     3845.06     3715.19     73.68 o 
  -7   7   1     4109.12     3956.92     96.50 o 
  -6   7   1     1200.01     1190.66     43.69 o 
  -5   7   1     1161.46     1190.68     33.55 o 
  -3   7   1     3078.90     3108.50     81.37 o 
  -2   7   1     6607.94     6598.89    144.23 o 
  -1   7   1     4201.65     4100.88    102.16 o 
   0   7   1      275.64      291.40     29.01 o 
   1   7   1     1495.09     1385.97     58.02 o 
   2   7   1      809.27      822.59     49.58 o 
   3   7   1     2666.35     2602.75    128.69 o 
   4   7   1     1106.12     1148.34     86.62 o 
   5   7   1       54.63        7.42     42.90 o 
 -12   8   1      834.62      645.12     74.25 o 
 -11   8   1      682.73      674.83     54.45 o 
 -10   8   1      882.90      822.23     49.27 o 
  -9   8   1       14.40        9.93     20.40 o 
  -8   8   1      681.48      671.21     61.87 o 
  -7   8   1     3792.40     3595.36     90.55 o 
  -6   8   1     4700.64     4707.22    161.69 o 
  -5   8   1     4342.76     4466.74    209.95 o 
  -4   8   1      196.37      178.17     24.75 o 
  -3   8   1      620.89      615.65     51.15 o 
  -2   8   1     1842.29     1859.67     64.68 o 
  -1   8   1     4264.85     4223.18    109.88 o 
   0   8   1     1386.63     1416.96     59.67 o 
   1   8   1     1070.35     1018.11     53.77 o 
   2   8   1       11.86       44.21     26.54 o 
   3   8   1      833.77      853.83     83.32 o 
   4   8   1      760.09      777.11     80.85 o 
 -12   9   1      303.34      329.45     56.92 o 
 -11   9   1     1258.49     1171.14     60.46 o 
 -10   9   1     1855.24     1816.85    110.96 o 
  -9   9   1     1474.39     1479.98     90.75 o 
  -8   9   1      419.89      358.86     48.67 o 
  -7   9   1       43.32       81.67     36.30 o 
  -6   9   1     4974.73     5028.96    175.72 o 
  -4   9   1     2945.33     3071.74     87.76 o 
  -3   9   1      453.78      511.73     38.50 o 
  -2   9   1       28.36       45.62     28.05 o 
  -1   9   1     1448.82     1427.30     75.90 o 
   0   9   1     1677.84     1573.20    163.34 o 
   1   9   1      907.83      916.53     80.85 o 
   2   9   1      122.72      133.64     46.20 o 
   3   9   1       21.89       23.10     46.20 o 
 -11  10   1      260.45      324.21     62.70 o 
 -10  10   1     1417.04     1399.96     93.22 o 
  -9  10   1     1614.93     1651.57     99.00 o 
  -8  10   1     1078.58     1106.27     80.02 o 
  -7  10   1      435.02      480.13     57.75 o 
  -6  10   1      653.96      728.44     65.17 o 
  -5  10   1     2279.54     2331.33     78.16 o 
  -4  10   1     2275.99     2410.82     92.81 o 
  -3  10   1     3120.53     3273.23     98.13 o 
  -2  10   1      174.98      185.55     31.35 o 
  -1  10   1       59.51      100.18     37.54 o 
   0  10   1      573.17      570.87     70.12 o 
   1  10   1     1078.84     1003.98     91.57 o 
   2  10   1      444.54      362.98     66.82 o 
 -11  11   1      158.94      141.07     51.97 o 
 -10  11   1      150.85      204.59     52.80 o 
  -9  11   1     1434.25     1463.48     98.17 o 
  -8  11   1     2557.12     2271.11    115.49 o 
  -7  11   1     1157.17     1264.66     89.92 o 
  -6  11   1      143.01      131.17     46.20 o 
  -5  11   1      164.48      162.56     43.31 o 
  -4  11   1      905.42     1021.62     57.93 o 
  -3  11   1     2147.53     2226.51     83.00 o 
  -2  11   1     1035.48     1180.52     95.70 o 
  -1  11   1      100.24      113.02     48.67 o 
   0  11   1        2.09      -20.62     43.72 o 
 -10  12   1       84.09       77.55     46.20 o 
  -9  12   1      117.65      134.47     50.32 o 
  -8  12   1     1020.58      991.60     84.97 o 
  -7  12   1     1391.83     1484.93    101.47 o 
  -6  12   1      863.12      989.95     84.15 o 
  -5  12   1      186.36      132.41     33.83 o 
  -4  12   1       93.73      137.36     34.42 o 
  -3  12   1      718.84      811.76     86.62 o 
  -2  12   1     1045.62     1014.70     94.87 o 
  -7  13   1      703.59      787.84     83.32 o 
  -6  13   1     1099.15     1171.44     94.87 o 
  -5  13   1      646.65      651.72     78.37 o 
   4 -13   2       12.39       61.05     51.15 o 
   5 -13   2      226.35      302.76     64.35 o 
   1 -12   2       53.58      118.79     57.75 o 
   2 -12   2      634.24      702.87     84.15 o 
   3 -12   2     1360.29     1286.11    100.65 o 
   4 -12   2      397.09      557.67     70.12 o 
   5 -12   2       52.27       47.85     45.37 o 
   6 -12   2       78.20       75.07     42.07 o 
   7 -12   2     1219.82     1327.36     91.57 o 
   8 -12   2     1413.98     1182.17     89.10 o 
   9 -12   2      790.67      694.62     76.72 o 
  -1 -11   2      609.25      709.47     84.97 o 
   0 -11   2      302.97      270.59     62.70 o 
   1 -11   2       39.32       90.75     47.02 o 
   2 -11   2      296.72      306.06     57.75 o 
   3 -11   2     1699.61     1674.67    104.77 o 
   4 -11   2     1890.50     1978.25    108.89 o 
   5 -11   2     1328.78     1427.50     63.78 o 
   6 -11   2      357.46      324.21     48.67 o 
   7 -11   2      207.67      240.89     46.20 o 
   8 -11   2     1037.76      919.83     74.25 o 
   9 -11   2     1690.90     1627.65    103.12 o 
  10 -11   2     1040.36     1026.25     88.27 o 
  -2 -10   2      147.96      173.24     59.40 o 
  -1 -10   2      702.88      716.07     80.02 o 
   0 -10   2     1305.52     1327.36     97.35 o 
   1 -10   2     1649.03     1533.60    100.65 o 
   2 -10   2       13.79       51.15     38.77 o 
   3 -10   2      635.50      703.72     43.99 o 
   4 -10   2     1473.20     1539.75     61.49 o 
   5 -10   2     2907.33     2981.41    141.48 o 
   6 -10   2     2597.82     2676.99    114.67 o 
   7 -10   2       44.28        5.77     32.17 o 
   8 -10   2       34.87       46.20     34.65 o 
   9 -10   2     1052.68     1053.47     79.20 o 
  10 -10   2     1647.30     1498.95    101.47 o 
  11 -10   2      786.80      773.18     55.41 o 
  -4  -9   2      484.84      433.93     73.42 o 
  -3  -9   2      287.72      393.51     66.00 o 
  -2  -9   2       25.75       30.52     44.55 o 
  -1  -9   2      101.70       39.60     40.42 o 
   0  -9   2     1846.62     1995.58    112.19 o 
   1  -9   2     4733.33     5074.33    191.39 o 
   2  -9   2     3989.79     4019.76    124.16 o 
   3  -9   2     1126.03     1182.23     51.33 o 
   4  -9   2      419.23      477.56     34.94 o 
   5  -9   2     4253.28     4043.20    102.65 o 
   6  -9   2     2239.01     2176.24     97.35 o 
   7  -9   2     3646.91     3580.12     93.98 o 
   8  -9   2     1015.21      968.30    117.97 o 
   9  -9   2        2.17        7.15     22.39 o 
  10  -9   2      885.08      750.63     50.16 o 
  11  -9   2     1349.90     1329.84     96.52 o 
  -5  -8   2       46.12        7.42     43.72 o 
  -4  -8   2      834.21      771.34     80.85 o 
  -3  -8   2     2494.31     2729.79    137.77 o 
  -2  -8   2      919.33     1066.67     84.97 o 
  -1  -8   2      544.61      471.88     57.75 o 
   0  -8   2      658.23      770.51     67.65 o 
   1  -8   2     2462.30     2667.07    155.50 o 
   2  -8   2     2387.09     2421.53     71.53 o 
   3  -8   2     3274.60     3252.87     85.60 o 
   4  -8   2     1886.99     1859.20     59.74 o 
   5  -8   2      710.94      693.53     34.67 o 
   6  -8   2     1365.94     1319.55     48.25 o 
   7  -8   2     3772.05     3587.02     93.20 o 
   8  -8   2     3517.31     3470.40    129.52 o 
   9  -8   2      336.61      336.10     36.17 o 
  10  -8   2        9.93       44.55     37.12 o 
  11  -8   2      472.98      426.50     61.87 o 
  -6  -7   2      275.63      348.13     62.70 o 
  -5  -7   2       49.23       29.70     39.60 o 
  -4  -7   2       80.04      134.47     44.55 o 
  -3  -7   2      984.21     1027.08     78.37 o 
  -2  -7   2     4361.89     4317.02    168.29 o 
  -1  -7   2     4006.54     4039.00    155.92 o 
   0  -7   2      508.15      548.73     33.08 o 
   1  -7   2     2034.41     2241.91     70.95 o 
   2  -7   2     3117.75     3128.78     61.28 o 
   3  -7   2     5940.86     6033.31    117.36 o 
   4  -7   2     5197.54     5370.80    103.52 o 
   5  -7   2     3565.45     3322.30    282.48 o 
   6  -7   2       17.50       42.70     16.80 o 
   7  -7   2     2377.64     2311.36     70.25 o 
   8  -7   2     3213.25     3093.68    117.14 o 
   9  -7   2     1260.75     1122.77     75.07 o 
  10  -7   2      995.27      890.13     75.90 o 
  11  -7   2       20.45        0.82     40.42 o 
  -7  -6   2      455.20      495.80     70.95 o 
  -6  -6   2      936.34      925.61     82.50 o 
  -5  -6   2     1211.41     1125.25     83.32 o 
  -4  -6   2       30.72       28.87     33.00 o 
  -3  -6   2       79.10      103.94     35.47 o 
  -2  -6   2     2885.52     2890.21     80.22 o 
  -1  -6   2     7610.54     7653.16    124.34 o 
   0  -6   2     4987.42     5056.51     85.59 o 
   1  -6   2      796.24      827.64     36.21 o 
   2  -6   2      267.92      277.02     15.63 o 
   3  -6   2     3143.05     3188.30     60.09 o 
   4  -6   2     9260.27     6622.66    132.43 o 
   5  -6   2     9033.40     9100.23    145.14 o 
   6  -6   2     1697.79     1664.60     54.17 o 
   7  -6   2       81.03       54.07     20.39 o 
   8  -6   2     3734.13     3586.10    135.29 o 
   9  -6   2     4644.09     4514.18    164.99 o 
  10  -6   2     1576.40     1597.95     96.52 o 
  11  -6   2      430.06      504.88     66.82 o 
  -7  -5   2       94.21       51.97     43.72 o 
  -6  -5   2     1162.96     1091.42     83.32 o 
  -5  -5   2     2083.65     2083.85    104.77 o 
  -4  -5   2     2261.82     2313.41     67.79 o 
  -3  -5   2      576.51      592.92     27.27 o 
  -2  -5   2       89.49       76.34     12.58 o 
  -1  -5   2     4148.68     4261.23     86.38 o 
   0  -5   2     6924.84     7149.34    112.36 o 
   1  -5   2    14191.03    14424.52    212.44 o 
   2  -5   2     5087.63     5404.68     87.90 o 
   3  -5   2     1027.04     1060.90    114.53 o 
   4  -5   2     5366.10     5476.69     91.53 o 
   5  -5   2     9047.04     9119.33    144.85 o 
   6  -5   2     6362.93     6373.73    135.24 o 
   7  -5   2     3759.71     3850.91    135.29 o 
   8  -5   2      469.99      488.38     51.15 o 
   9  -5   2     1641.48     1546.80     89.10 o 
  10  -5   2     1442.39     1497.30     93.22 o 
  11  -5   2      887.38      960.25     84.97 o 
  -7  -4   2      330.91      275.54     49.50 o 
  -6  -4   2       89.76       86.85     23.95 o 
  -5  -4   2     1918.31     1669.74    162.37 o 
  -4  -4   2     4937.07     4807.22    117.25 o 
  -3  -4   2     4601.12     4492.91     81.99 o 
  -2  -4   2      399.26      385.70     31.01 o 
  -1  -4   2     2063.33     2222.60     49.42 o 
   0  -4   2     5423.17     5416.96     96.12 o 
   1  -4   2    10155.58    10351.91    153.67 o 
   2  -4   2    21873.82    21780.86    390.95 o 
   3  -4   2     3480.24     3689.34    145.61 o 
   4  -4   2      786.56      931.61     30.28 o 
   5  -4   2     1309.96     1251.11     49.09 o 
   6  -4   2     8640.77     8378.29    234.29 o 
   7  -4   2     3287.81     3208.27    119.62 o 
   8  -4   2      539.06      576.65     54.45 o 
   9  -4   2       13.12       58.57     33.82 o 
  10  -4   2      279.41      306.06     51.97 o 
  11  -4   2      809.58      808.46     79.20 o 
  -8  -3   2      855.65      995.73     74.25 o 
  -7  -3   2      594.63      682.54     41.95 o 
  -6  -3   2      299.02      294.76     28.18 o 
  -5  -3   2       98.03      120.98     20.98 o 
  -4  -3   2     3156.61     3102.59     64.49 o 
  -3  -3   2    12220.25    11599.68    184.31 o 
  -2  -3   2    13975.07    14251.15    264.77 o 
  -1  -3   2     2486.71     2462.48     43.74 o 
   0  -3   2       63.98       74.06     16.09 o 
   1  -3   2     3819.73     4005.55     79.94 o 
   2  -3   2    11335.78    11350.26    166.41 o 
   3  -3   2    16536.18    16659.35    242.39 o 
   4  -3   2     6255.51     6375.52    125.90 o 
   5  -3   2       72.29       80.85     22.27 o 
   6  -3   2     2640.72     2728.54     66.83 o 
   7  -3   2     2869.43     2922.90     74.35 o 
   8  -3   2      476.08      552.39     35.59 o 
   9  -3   2     1636.44     1538.55     92.40 o 
  10  -3   2      142.32      119.62     44.55 o 
  11  -3   2       83.30       96.52     47.02 o 
  -9  -2   2       43.03       80.02     42.07 o 
  -8  -2   2      794.80      818.36     64.35 o 
  -7  -2   2     2744.80     2853.54    114.67 o 
  -6  -2   2     3982.12     4025.98     97.68 o 
  -5  -2   2     1762.67     1730.32    143.54 o 
  -4  -2   2       80.47       81.65     14.28 o 
  -3  -2   2     5808.23     5950.60    118.07 o 
  -2  -2   2    13658.49    13837.97    247.60 o 
  -1  -2   2    11613.86    11726.67    209.46 o 
   0  -2   2     3402.33     3639.72     96.52 o 
   1  -2   2      848.75      923.36     25.00 o 
   2  -2   2     3953.43     4193.05     81.36 o 
   3  -2   2    10040.29    10099.98    254.09 o 
   4  -2   2    23556.29    24843.51    390.98 o 
   5  -2   2     6674.96     7157.63    130.13 o 
   6  -2   2      108.23       99.16     17.61 o 
   7  -2   2      689.90      658.25     34.77 o 
   8  -2   2     1331.90     1336.38     51.56 o 
   9  -2   2     1734.17     1774.85     65.07 o 
  10  -2   2      841.42      850.53     75.90 o 
  11  -2   2       42.04       51.97     46.20 o 
 -10  -1   2      368.61      476.83     62.70 o 
  -9  -1   2      170.65      118.79     42.90 o 
  -8  -1   2        2.55       54.45     33.00 o 
  -7  -1   2     1891.84     1964.23     89.92 o 
  -6  -1   2     5874.39     5889.23    126.57 o 
  -5  -1   2     8720.44     8654.50    169.29 o 
  -4  -1   2     2341.70     2213.74     54.82 o 
  -3  -1   2      322.53      326.13     20.21 o 
  -2  -1   2     1813.60     1889.37     42.54 o 
  -1  -1   2    19303.96    20023.43    515.60 o 
   0  -1   2    22811.73    21773.99    510.65 o 
   1  -1   2     4683.54     4994.31    127.04 o 
   2  -1   2       24.34       47.85     11.55 o 
   3  -1   2     4337.79     4627.94     84.08 o 
   4  -1   2     4838.83     4590.40     87.38 o 
   5  -1   2     5973.71     5758.22    274.71 o 
   6  -1   2     3653.85     3580.76     80.69 o 
   7  -1   2     1622.08     1487.09     50.85 o 
   8  -1   2      418.04      413.02     33.36 o 
   9  -1   2     1031.21     1039.29     50.03 o 
  10  -1   2      833.72     1032.02     84.15 o 
 -10   0   2      798.00      764.74     75.07 o 
  -9   0   2     1699.88     1826.46     99.82 o 
  -8   0   2      832.15      881.88     63.52 o 
  -7   0   2       24.68       54.45     28.05 o 
  -6   0   2     2101.86     1992.04     55.52 o 
  -5   0   2     4231.86     4135.85     88.92 o 
  -4   0   2     9319.53     9399.13    174.62 o 
  -3   0   2     2893.58     2850.24     83.32 o 
   0   0   2    15421.20    15171.01    357.21 o 
   1   0   2     7336.14     7871.77    192.22 o 
   2   0   2     9297.10     9641.31    238.41 o 
   3   0   2      208.19      247.90     14.80 o 
   4   0   2     5608.31     6040.50    109.93 o 
   5   0   2     5356.99     5385.86    104.41 o 
   6   0   2     6259.76     6068.25    119.44 o 
   7   0   2     2742.67     2772.74     84.15 o 
   8   0   2      251.12      276.51     44.55 o 
   9   0   2       85.55       52.61     25.13 o 
  10   0   2      258.63      293.69     55.27 o 
 -11   1   2        7.34       -5.74     25.72 o 
 -10   1   2      343.42      405.88     58.57 o 
  -9   1   2     2700.86     2724.02    118.79 o 
  -8   1   2     2936.66     2901.38    117.14 o 
  -7   1   2      937.02      868.68     58.57 o 
  -6   1   2      741.17      937.96     32.96 o 
  -5   1   2     4224.83     4477.50     91.71 o 
  -4   1   2     7636.57     7873.33    147.55 o 
  -3   1   2    16290.80    16844.33    290.39 o 
  -2   1   2     5323.04     5601.48    146.02 o 
  -1   1   2     4329.12     4539.75    111.37 o 
   0   1   2      262.16      256.98     12.79 o 
   1   1   2     9598.70     9667.36    172.42 o 
   2   1   2    14857.24    15378.21    241.24 o 
   3   1   2     6975.32     7203.22    123.79 o 
   4   1   2      238.00      261.49     17.61 o 
   5   1   2      577.12      563.91     27.71 o 
   6   1   2     2731.81     2560.08     66.24 o 
   7   1   2     2180.36     2124.90     69.30 o 
   8   1   2     1008.52     1040.20     48.63 o 
   9   1   2      216.96      258.26     32.86 o 
 -11   2   2      311.37      278.40     35.79 o 
 -10   2   2       11.12        4.12     33.82 o 
  -9   2   2      238.16      236.76     43.72 o 
  -8   2   2     3284.78     3211.57    123.74 o 
  -7   2   2     5901.97     5919.91    182.32 o 
  -6   2   2     5690.63     5829.27    123.07 o 
  -5   2   2       10.98        8.18     15.26 o 
  -4   2   2     3818.07     3892.32     80.49 o 
  -3   2   2    15420.63    15449.56    267.60 o 
  -2   2   2    15002.06    15815.30    447.13 o 
  -1   2   2    19942.44    20702.84    351.96 o 
   0   2   2    14495.66    15297.24    263.43 o 
   1   2   2     2274.60     2536.26    355.97 o 
   2   2   2    11423.49    11821.44    162.83 o 
   3   2   2     7414.11     7350.41    110.49 o 
   4   2   2     4396.73     4473.43     87.38 o 
   5   2   2      900.27      917.73     35.59 o 
   6   2   2       51.89       64.54     18.90 o 
   7   2   2     1061.67     1036.19     71.77 o 
   8   2   2     1152.88     1199.40     71.77 o 
   9   2   2      724.27      784.54     90.75 o 
 -12   3   2      619.26      645.29     49.08 o 
 -11   3   2     1107.64     1148.50     58.49 o 
 -10   3   2      498.66      468.88     31.82 o 
  -9   3   2       17.88       21.45     31.35 o 
  -7   3   2     5783.57     5765.87    126.57 o 
  -6   3   2     6424.02     6158.33    183.14 o 
  -5   3   2     8066.36     8231.89    157.14 o 
  -4   3   2       32.95       40.54      9.92 o 
  -3   3   2     4553.19     4615.87     99.82 o 
  -2   3   2    15643.47    15757.46    270.83 o 
  -1   3   2    39641.34    39452.06    963.55 o 
   0   3   2    31228.32    32763.46    554.98 o 
   1   3   2     1826.18     2000.00     34.22 o 
   2   3   2     1413.65     1406.60     30.22 o 
   3   3   2     3309.24     3362.72     59.85 o 
   4   3   2     4352.82     4344.74     76.81 o 
   5   3   2     1671.43     1744.64     45.15 o 
   6   3   2      156.69      176.03     20.56 o 
   7   3   2       20.86        0.82     42.07 o 
   8   3   2      404.91      461.15     75.90 o 
 -12   4   2      201.25      164.55     33.45 o 
 -11   4   2      898.84      930.66     52.74 o 
 -10   4   2     2630.85     2748.44     80.22 o 
  -9   4   2      633.31      624.49     59.40 o 
  -8   4   2       15.39       36.75     20.98 o 
  -7   4   2     1380.34     1364.90     49.00 o 
  -6   4   2     4622.43     4519.07     99.43 o 
  -5   4   2     8008.72     7881.24    151.50 o 
  -4   4   2    10549.22    10983.98    165.39 o 
  -3   4   2      339.98      345.47     17.22 o 
  -2   4   2     5496.36     5984.53    124.57 o 
  -1   4   2    14346.54    15251.03    392.68 o 
   0   4   2     9252.71     9242.75    166.08 o 
   1   4   2     2927.30     2903.67     46.81 o 
   2   4   2      812.64      828.46     22.73 o 
   3   4   2      127.51      130.91     13.55 o 
   4   4   2     1951.67     1992.27     57.55 o 
   5   4   2     3264.46     3101.85    150.97 o 
   6   4   2      828.77      852.18     87.45 o 
   7   4   2      146.47      148.49     59.40 o 
 -12   5   2       41.34       50.22     49.09 o 
 -11   5   2      364.62      405.86     38.83 o 
 -10   5   2     4449.19     4340.60    105.59 o 
  -9   5   2     5186.93     5191.17     97.09 o 
  -8   5   2     2127.52     2125.84     45.58 o 
  -7   5   2      925.20      930.77     41.40 o 
  -6   5   2     1143.65     1154.07     42.90 o 
  -5   5   2     4781.15     4687.57    132.26 o 
  -4   5   2     8262.90     8465.04    106.85 o 
  -3   5   2    11655.57    12433.29    287.50 o 
  -2   5   2      296.22      278.84     28.87 o 
  -1   5   2     2831.62     2983.88    103.94 o 
   0   5   2     7849.90     8048.31    232.64 o 
   1   5   2     4588.56     4524.08    153.44 o 
   2   5   2     2958.17     2856.84    122.09 o 
   3   5   2      871.46      829.08     71.77 o 
   4   5   2       48.18       77.55     42.90 o 
   5   5   2      499.72      476.00     69.30 o 
   6   5   2      778.76      867.03     89.92 o 
   7   5   2      394.42      472.70     64.35 o 
 -12   6   2      493.35      494.25     43.46 o 
 -11   6   2       30.32       28.30     23.83 o 
 -10   6   2       43.80       52.10     19.10 o 
  -9   6   2     1670.13     1625.05     47.36 o 
  -8   6   2     5682.52     5631.97     97.67 o 
  -7   6   2     4428.21     4214.50     75.65 o 
  -6   6   2      304.00      309.36     36.30 o 
  -5   6   2      449.31      478.47     16.87 o 
  -4   6   2     4042.09     4261.13     84.73 o 
  -3   6   2     6558.01     6778.19    107.87 o 
  -2   6   2     6695.82     6650.00    197.17 o 
  -1   6   2      889.26      851.36     53.62 o 
   0   6   2      307.41      314.31     39.60 o 
   1   6   2     3348.06     3210.74    127.04 o 
   2   6   2     1595.64     1656.52     94.05 o 
   3   6   2     2185.58     2014.55    112.19 o 
   4   6   2      524.69      495.80     67.65 o 
   5   6   2       12.84       14.85     43.72 o 
   6   6   2      185.54      219.44     52.80 o 
 -12   7   2     1343.12     1355.80     64.34 o 
 -11   7   2      373.19      396.77     31.38 o 
 -10   7   2       82.39       73.68     20.74 o 
  -9   7   2      721.99      751.50     33.71 o 
  -8   7   2     4193.56     4068.33     99.64 o 
  -7   7   2     6152.54     6169.05    196.34 o 
  -6   7   2     4269.84     4179.75     96.07 o 
  -5   7   2     1005.95     1026.78     30.99 o 
  -4   7   2      314.28      304.41     37.12 o 
  -3   7   2     1730.26     1739.88     56.29 o 
  -2   7   2     5756.74     5679.02    179.02 o 
  -1   7   2     4879.84     4804.57    161.69 o 
   0   7   2      923.40      814.24     63.52 o 
   1   7   2        2.93        0.82     29.70 o 
   2   7   2     1666.40     1697.77     99.00 o 
   3   7   2     1491.60     1380.98     97.35 o 
   4   7   2      831.39      696.27     79.20 o 
   5   7   2      275.77      259.04     55.27 o 
 -12   8   2      667.54      695.93     53.58 o 
 -11   8   2     1225.92     1221.48     61.83 o 
 -10   8   2     1159.67     1188.59     80.74 o 
  -9   8   2       20.77       41.87     21.29 o 
  -7   8   2      738.26      738.34     60.22 o 
  -6   8   2     7576.76     7573.13    232.64 o 
  -5   8   2     4604.50     4812.36    114.60 o 
  -4   8   2       72.60      104.79     21.80 o 
  -3   8   2      885.77      813.69     42.85 o 
  -2   8   2     1907.33     2012.11     75.48 o 
  -1   8   2     3499.25     3472.11    102.71 o 
   0   8   2     1280.28     1224.02     86.62 o 
   1   8   2     1507.27     1261.38     60.94 o 
   2   8   2       51.82       57.55     28.51 o 
   3   8   2      507.23      564.27     69.30 o 
   4   8   2      703.95      666.57     78.37 o 
 -12   9   2       75.49       78.39     33.82 o 
 -11   9   2     1246.19     1232.35     62.60 o 
 -10   9   2     1746.27     1801.71    104.77 o 
  -9   9   2     1121.52     1000.68     75.07 o 
  -8   9   2      428.12      370.41     49.50 o 
  -7   9   2        9.19      -23.92     27.22 o 
  -6   9   2     1657.71     1668.89     89.92 o 
  -4   9   2     4594.97     4900.29    122.46 o 
  -3   9   2     2289.54     2309.72    187.68 o 
  -2   9   2       30.24       46.12     34.65 o 
  -1   9   2      614.56      604.85     43.65 o 
   0   9   2     1290.83     1347.85     63.83 o 
   1   9   2     1049.92      978.75     58.57 o 
   2   9   2      308.58      349.78     62.70 o 
   3   9   2        0.83       21.45     46.20 o 
 -11  10   2       49.95      120.44     47.02 o 
 -10  10   2      817.25      852.18     77.55 o 
  -9  10   2      812.07      835.68     73.42 o 
  -8  10   2     2593.79     2408.88    116.32 o 
  -7  10   2      573.40      605.52     61.87 o 
  -6  10   2      171.17      127.04     40.42 o 
  -5  10   2      772.87      750.45     50.74 o 
  -4  10   2     1390.04     1593.39     65.62 o 
  -3  10   2     2609.03     2757.98     90.33 o 
  -2  10   2      724.42      691.69     61.05 o 
  -1  10   2        5.52       -7.18     25.06 o 
   0  10   2      297.46      348.96     60.22 o 
   1  10   2      715.95      645.12     78.37 o 
 -11  11   2      178.63      172.42     57.75 o 
 -10  11   2        2.43       17.32     42.90 o 
  -9  11   2      680.57      798.56     74.25 o 
  -8  11   2     2410.50     2537.58    125.39 o 
  -7  11   2     1585.29     1595.47     98.17 o 
  -6  11   2      673.41      746.59     70.12 o 
  -5  11   2       71.89       50.82     26.08 o 
  -4  11   2      828.19      879.34     53.66 o 
  -3  11   2     1452.72     1548.23     71.96 o 
  -2  11   2      925.65      912.96     57.35 o 
  -1  11   2      499.54      550.25     74.25 o 
   0  11   2        6.99       -9.90     42.90 o 
 -10  12   2      285.13      229.34     60.22 o 
  -9  12   2        0.81       -3.30     43.72 o 
  -8  12   2      781.62      739.16     80.02 o 
  -7  12   2     1730.37     2035.18    120.44 o 
  -6  12   2     1026.51     1079.87     89.10 o 
  -5  12   2      525.14      604.82     49.87 o 
  -4  12   2       11.93       14.58     29.45 o 
  -3  12   2      541.38      574.68     51.17 o 
  -2  12   2      910.01     1106.27     97.35 o 
  -7  13   2      336.62      463.63     72.60 o 
  -6  13   2      857.50     1008.93     91.57 o 
   4 -13   3      129.31      118.79     57.75 o 
   5 -13   3       63.33       60.22     46.20 o 
   1 -12   3       31.33       32.17     51.15 o 
   2 -12   3      595.24      641.82     79.20 o 
   3 -12   3     1257.22     1427.18    107.24 o 
   4 -12   3      807.27      823.31     79.20 o 
   5 -12   3      183.89      178.19     48.67 o 
   7 -12   3      707.27      716.07     70.12 o 
   8 -12   3     1061.29     1010.58     84.15 o 
   9 -12   3     1028.06      958.60     85.80 o 
  -1 -11   3      585.81      566.75     78.37 o 
   0 -11   3      649.68      791.14     84.97 o 
   1 -11   3      264.05      312.66     60.22 o 
   2 -11   3      303.73      264.81     56.10 o 
   3 -11   3      879.26     1024.60     85.80 o 
   4 -11   3     1816.41     1852.86    105.59 o 
   5 -11   3     1795.66     1801.71    104.77 o 
   6 -11   3      644.80      705.34     64.35 o 
   7 -11   3        1.12       14.85     35.47 o 
   8 -11   3      484.49      432.28     60.22 o 
   9 -11   3     1689.49     1677.14    104.77 o 
  10 -11   3     1125.80     1083.17     92.40 o 
  -2 -10   3       63.90       85.80     48.67 o 
  -1 -10   3      847.16      808.46     85.80 o 
   0 -10   3     1191.00     1178.04     92.40 o 
   1 -10   3     1470.50     1655.69    103.12 o 
   2 -10   3      354.31      267.29     54.45 o 
   3 -10   3       44.25       26.40     33.00 o 
   4 -10   3     1495.53     1533.07     61.43 o 
   5 -10   3     4404.80     4296.31    111.12 o 
   6 -10   3     1049.43     1020.48     70.95 o 
   7 -10   3      517.81      551.07     55.27 o 
   8 -10   3       35.58       62.70     37.95 o 
   9 -10   3      442.19      487.55     60.22 o 
  10 -10   3     1240.01     1161.02     60.63 o 
  11 -10   3      773.74      867.03     81.67 o 
  -4  -9   3      472.77      468.58     75.07 o 
  -3  -9   3      426.60      392.68     66.82 o 
  -2  -9   3       21.69        1.65     38.77 o 
  -1  -9   3       14.58      -30.52     35.47 o 
   0  -9   3     1470.14     1429.66     94.05 o 
   1  -9   3     1867.19     1879.26    103.94 o 
   2  -9   3     3393.23     3548.15    146.84 o 
   3  -9   3     1294.04     1319.61     53.90 o 
   4  -9   3       41.80       75.28     22.14 o 
   5  -9   3     2945.50     2970.60     83.26 o 
   6  -9   3     3399.43     3069.68    120.44 o 
   7  -9   3     4067.35     3793.05     98.77 o 
   8  -9   3     1824.98     1695.98     87.86 o 
   9  -9   3       17.66       17.85     25.65 o 
  10  -9   3      166.77      240.89     50.32 o 
  11  -9   3      857.15      816.71     76.72 o 
  -5  -8   3       16.19        4.95     47.02 o 
  -4  -8   3      752.34      735.86     80.85 o 
  -3  -8   3     1533.38     1517.10    102.30 o 
  -2  -8   3     1522.13     1569.90     99.00 o 
  -1  -8   3     1025.90     1274.56     85.80 o 
   0  -8   3        4.02      -22.27     27.22 o 
   1  -8   3     2008.83     2119.32    104.77 o 
   2  -8   3     4233.92     4171.98    164.58 o 
   3  -8   3     6064.71     6036.45    133.79 o 
   4  -8   3      320.67      353.90     25.86 o 
   5  -8   3      447.94      477.29     33.41 o 
   6  -8   3      893.08      912.24     33.79 o 
   7  -8   3     4524.63     4209.95    124.98 o 
   8  -8   3     3613.06     3451.00     96.20 o 
   9  -8   3      639.99      751.54     65.17 o 
  10  -8   3       78.89       45.37     38.77 o 
  11  -8   3       96.98       48.67     44.55 o 
  -6  -7   3      485.83      445.48     70.12 o 
  -5  -7   3      263.65      261.51     54.45 o 
  -4  -7   3      165.19      216.96     48.67 o 
  -3  -7   3       99.98       82.50     39.60 o 
  -2  -7   3     3635.88     3680.97    150.97 o 
  -1  -7   3     6088.93     5946.31    206.24 o 
   0  -7   3     2344.17     2190.10     64.18 o 
   1  -7   3       75.60       88.75     12.93 o 
   2  -7   3     1942.74     2032.55     46.14 o 
   3  -7   3     6541.78     6700.49    111.81 o 
   4  -7   3     4150.00     4179.73     77.96 o 
   5  -7   3     2229.28     2147.15     53.14 o 
   6  -7   3      223.87      230.09     19.49 o 
   7  -7   3     1625.20     1536.93    110.54 o 
   8  -7   3     1937.86     1874.26     67.33 o 
   9  -7   3     2897.70     2800.74    126.22 o 
  10  -7   3     1313.97     1450.28     93.22 o 
  11  -7   3       33.51       31.35     40.42 o 
  -7  -6   3      355.66      258.21     60.22 o 
  -6  -6   3     1004.30     1013.05     83.32 o 
  -5  -6   3     1074.10      997.38     81.67 o 
  -4  -6   3      840.72      843.11     72.60 o 
  -3  -6   3       15.59       34.65     32.17 o 
  -2  -6   3     2491.34     2350.69     64.38 o 
  -1  -6   3     9836.42    10392.61    161.77 o 
   0  -6   3     4174.66     4250.77     90.55 o 
   1  -6   3     5304.83     5410.80    105.03 o 
   2  -6   3      198.90      190.92     14.37 o 
   3  -6   3      400.63      371.02     18.23 o 
   4  -6   3     5336.47     5196.68    127.87 o 
   5  -6   3     5954.08     6059.82    153.50 o 
   6  -6   3     2657.31     2604.09     71.69 o 
   7  -6   3       19.01       32.78     21.29 o 
   8  -6   3     1018.72     1019.65     69.30 o 
   9  -6   3     2287.51     2245.54    108.07 o 
  10  -6   3     2029.44     1922.16    105.59 o 
  11  -6   3      478.29      529.62     68.47 o 
  -7  -5   3       63.84        2.47     39.60 o 
  -6  -5   3      951.51      991.60     75.90 o 
  -5  -5   3      879.60      804.14     41.23 o 
  -4  -5   3     3966.00     4017.80     98.38 o 
  -3  -5   3     1861.39     1849.23     55.50 o 
  -2  -5   3      132.31      150.06     14.41 o 
  -1  -5   3     3896.46     3797.49     67.26 o 
   0  -5   3     9337.31     9594.72    199.41 o 
   1  -5   3    11278.96    11267.39    169.59 o 
   2  -5   3     5278.05     5246.49     86.67 o 
   3  -5   3       75.40      103.71     11.27 o 
   4  -5   3     1750.55     1843.44     41.90 o 
   5  -5   3     2886.00     2716.46     95.28 o 
   6  -5   3     7242.81     7182.10    208.71 o 
   7  -5   3     5241.55     5165.07    167.47 o 
   8  -5   3      592.91      545.30     53.62 o 
   9  -5   3      561.85      475.18     56.92 o 
  10  -5   3     1079.76     1032.02     83.32 o 
  11  -5   3     1259.46     1268.79     94.87 o 
  -7  -4   3     1056.86     1086.81     54.26 o 
  -6  -4   3       28.82       28.84     24.34 o 
  -5  -4   3     1412.76     1514.28     64.76 o 
  -4  -4   3     4121.48     3933.30     98.22 o 
  -3  -4   3     4818.34     4762.95    107.94 o 
  -2  -4   3     1029.29     1013.78     27.66 o 
  -1  -4   3      618.26      668.55     23.10 o 
   0  -4   3     4137.13     4356.60     83.69 o 
   1  -4   3    18450.01    18404.40    331.82 o 
   2  -4   3    20274.91    20750.25    298.79 o 
   3  -4   3    12598.06    13312.75    198.78 o 
   4  -4   3     2145.78     2203.71     61.87 o 
   5  -4   3     1547.39     1625.17     69.30 o 
   6  -4   3     7853.92     7847.02    224.39 o 
   7  -4   3     4491.86     4432.51    151.79 o 
   8  -4   3      878.69      855.48     64.35 o 
   9  -4   3      454.33      396.81     52.80 o 
  10  -4   3      173.95      113.84     45.37 o 
  11  -4   3      401.90      411.65     66.82 o 
  -9  -3   3      299.10      240.89     50.32 o 
  -8  -3   3      604.26      603.87     58.57 o 
  -7  -3   3      813.92      856.31     61.87 o 
  -6  -3   3      911.13      964.58     45.18 o 
  -5  -3   3        0.91       22.07     16.89 o 
  -4  -3   3      674.52      634.06     30.41 o 
  -3  -3   3    10517.98    10716.17    165.28 o 
  -2  -3   3    12097.10    12275.33    182.43 o 
  -1  -3   3     1940.60     1783.35     94.46 o 
   0  -3   3      102.54      130.67     18.56 o 
   1  -3   3     5422.27     5641.35     87.84 o 
   2  -3   3    14365.88    14622.98    213.78 o 
   3  -3   3     8893.93     8822.94    163.56 o 
   4  -3   3    15922.66    16288.83    404.23 o 
   5  -3   3      928.69      829.08     49.50 o 
   6  -3   3     1147.23     1183.82     63.52 o 
   7  -3   3     4177.25     4062.93    142.72 o 
   8  -3   3     2257.88     2150.67    101.47 o 
   9  -3   3     1230.36     1114.52     78.37 o 
  10  -3   3      111.03       91.57     43.72 o 
  11  -3   3       27.48       59.40     45.37 o 
 -10  -2   3      212.96      194.69     51.97 o 
  -9  -2   3       38.77       14.02     36.30 o 
  -8  -2   3     1175.58     1234.96     79.20 o 
  -7  -2   3     3249.75     3139.80    119.62 o 
  -6  -2   3     3962.86     3969.27     98.17 o 
  -5  -2   3     2619.63     2488.96     66.43 o 
  -4  -2   3     1380.66     1476.41     54.03 o 
  -3  -2   3     3116.22     3234.67     89.51 o 
  -2  -2   3    12849.34    13132.31    247.90 o 
  -1  -2   3     4369.46     4252.67    114.67 o 
   0  -2   3    12347.20    12721.71    309.36 o 
   1  -2   3      764.12      792.26     25.59 o 
   2  -2   3     4422.46     4427.56    122.09 o 
   3  -2   3    10813.58    11461.17    288.74 o 
   4  -2   3    16052.37    15967.92    397.63 o 
   5  -2   3     5052.73     5206.32    156.74 o 
   6  -2   3       69.32      108.89     28.05 o 
   7  -2   3       93.60      109.72     33.00 o 
   8  -2   3     2027.63     1992.28     98.17 o 
   9  -2   3      840.62      955.30     76.72 o 
  10  -2   3      457.94      452.08     61.05 o 
 -10  -1   3      548.10      535.40     63.52 o 
  -9  -1   3      166.91      264.81     47.02 o 
  -8  -1   3        1.76      -12.37     30.52 o 
  -7  -1   3      877.14      907.46     62.70 o 
  -6  -1   3     3762.27     3879.33     91.86 o 
  -5  -1   3    14785.50    15146.38    279.59 o 
  -4  -1   3     6159.42     6473.81    128.23 o 
  -3  -1   3       14.68       14.62      8.44 o 
  -2  -1   3     6056.73     6315.57    130.76 o 
  -1  -1   3     4929.51     5083.40    142.72 o 
   0  -1   3    36571.41    33898.04    584.74 o 
   1  -1   3     8681.98     8860.89    218.61 o 
   2  -1   3      854.15      793.61     36.30 o 
   3  -1   3       83.28       67.65     16.50 o 
   4  -1   3     3843.03     3606.72    113.02 o 
   5  -1   3     8291.66     8063.16    224.39 o 
   6  -1   3     3098.20     3209.09    117.14 o 
   7  -1   3      572.31      580.77     54.45 o 
   8  -1   3        6.74        3.30     29.70 o 
   9  -1   3      284.57      348.96     51.97 o 
  10  -1   3      520.03      582.42     67.65 o 
 -11   0   3      112.78      136.12     51.15 o 
 -10   0   3      567.02      663.27     68.47 o 
  -9   0   3     1741.62     1830.59     96.52 o 
  -8   0   3     1022.13     1097.20     70.95 o 
  -7   0   3      129.59       75.07     28.87 o 
  -6   0   3      345.99      350.42     24.08 o 
  -5   0   3    11156.87    11576.16    215.72 o 
  -4   0   3    15102.50    15151.67    459.50 o 
  -3   0   3     4071.24     4232.91     67.77 o 
  -2   0   3    22855.99    23620.25    605.52 o 
  -1   0   3      134.53      124.57     11.55 o 
   0   0   3     8369.02     8425.76    225.63 o 
   1   0   3     7465.41     7521.16    187.27 o 
   2   0   3     7362.52     7652.33    194.69 o 
   3   0   3     4662.70     4887.89    137.77 o 
   4   0   3     2087.22     2381.66     85.80 o 
   5   0   3     2935.76     2866.57     77.13 o 
   6   0   3     4823.72     4867.78    130.34 o 
   7   0   3     2097.96     2206.77    100.65 o 
   8   0   3      709.78      702.87     61.87 o 
   9   0   3       15.23       -3.30     33.82 o 
  10   0   3      123.73      143.54     49.50 o 
 -11   1   3       10.65       36.30     42.90 o 
 -10   1   3       77.02       96.52     42.07 o 
  -9   1   3     1666.66     1651.57     89.92 o 
  -8   1   3     2978.53     3053.18    121.27 o 
  -7   1   3     2089.67     2142.42     91.57 o 
  -6   1   3       39.14       93.26     13.43 o 
  -5   1   3     4787.88     4954.28     93.04 o 
  -4   1   3     9362.93     9699.78    176.72 o 
  -3   1   3     9584.58     9530.36    169.70 o 
  -2   1   3    17269.20    17413.36    297.05 o 
  -1   1   3      164.47      179.89      9.87 o 
   0   1   3     6657.56     6554.20    197.17 o 
   1   1   3     4035.12     4118.78     82.22 o 
   2   1   3    16242.38    17004.07    410.01 o 
   3   1   3     8785.55     8993.71    232.64 o 
   4   1   3      784.27      833.11     30.42 o 
   5   1   3       74.85       73.62     16.21 o 
   6   1   3      792.43      821.59     38.29 o 
   7   1   3     1813.25     2010.43     96.52 o 
   8   1   3     1924.01     1937.83    100.65 o 
   9   1   3      399.58      367.11     56.10 o 
 -11   2   3      787.07      782.89     76.72 o 
 -10   2   3      147.76      186.44     47.02 o 
  -9   2   3      184.99      158.39     39.60 o 
  -8   2   3     2008.48     2110.25     95.70 o 
  -7   2   3     6087.74     5969.41    182.32 o 
  -6   2   3     6121.67     6105.66    127.16 o 
  -5   2   3       89.65      104.33     18.97 o 
  -4   2   3      922.68      931.71     59.40 o 
  -3   2   3     5317.11     5525.71    104.03 o 
  -2   2   3    15618.26    15847.23    404.23 o 
  -1   2   3     5548.64     6062.15    110.28 o 
   0   2   3     3282.04     3607.55    111.37 o 
   1   2   3      800.16      895.67     30.94 o 
   2   2   3     8109.75     8695.32    165.97 o 
   3   2   3     7893.12     8008.66    188.92 o 
   4   2   3     2340.45     2358.11     61.87 o 
   5   2   3      772.97      751.70     32.42 o 
   6   2   3        0.04       -2.56     16.89 o 
   7   2   3      777.04      831.56     62.70 o 
   8   2   3      744.91      825.76     54.29 o 
   9   2   3      578.55      717.72     91.57 o 
 -12   3   3      468.37      514.96     46.27 o 
 -11   3   3     1255.60     1319.94     92.40 o 
 -10   3   3      960.86      975.10     75.07 o 
  -9   3   3      388.00      361.33     48.67 o 
  -8   3   3      226.21      242.82     27.67 o 
  -7   3   3     3977.37     3981.56     95.66 o 
  -6   3   3     6879.94     6639.51    135.02 o 
  -5   3   3     6843.62     6938.54    135.58 o 
  -4   3   3     1920.75     1976.64     48.91 o 
  -3   3   3     1003.24     1059.46     30.07 o 
  -2   3   3     7252.93     7740.45    153.44 o 
  -1   3   3    14983.59    15555.82    269.33 o 
   0   3   3    24935.75    25261.97    431.39 o 
   1   3   3     7250.91     7379.15    219.85 o 
   2   3   3       22.90       21.82     11.96 o 
   3   3   3     1303.12     1347.74     82.91 o 
   4   3   3     4586.02     4741.54     83.12 o 
   5   3   3     3253.44     3336.76     68.89 o 
   6   3   3     1012.82      943.75     67.23 o 
   7   3   3        1.86       10.72     42.07 o 
   8   3   3      166.04      230.16     65.17 o 
 -12   4   3       75.39       79.15     29.60 o 
 -11   4   3     1149.65     1152.93     46.63 o 
 -10   4   3     1747.59     1686.22     95.70 o 
  -9   4   3     1459.65     1526.18     86.62 o 
  -8   4   3     1000.29      988.43     45.77 o 
  -7   4   3      524.28      521.77     56.92 o 
  -6   4   3     3759.34     3572.80     83.41 o 
  -5   4   3     5181.95     5035.56    104.29 o 
  -4   4   3    11238.64    11070.71    200.94 o 
  -3   4   3     3924.36     4031.02     80.91 o 
  -2   4   3       32.72       38.62     11.14 o 
  -1   4   3     3142.67     2988.00    103.12 o 
   0   4   3     9452.51     8735.23    159.18 o 
   1   4   3    10789.34    10764.61    216.55 o 
   2   4   3     2211.59     2219.66    136.94 o 
   3   4   3        9.92       -5.28     21.86 o 
   4   4   3      555.67      532.10     66.00 o 
   5   4   3     2037.80     2257.92    130.34 o 
   6   4   3      772.46      763.91     88.27 o 
   7   4   3      377.05      386.08     76.72 o 
 -12   5   3       57.47       56.18     28.07 o 
 -11   5   3      167.60      177.93     30.52 o 
 -10   5   3     3246.44     3245.51     64.76 o 
  -9   5   3     5268.57     5284.91    127.73 o 
  -8   5   3     3087.80     3041.49     83.12 o 
  -7   5   3      882.61      844.84     38.18 o 
  -6   5   3      318.48      437.62     91.16 o 
  -5   5   3     5110.19     5264.50    136.60 o 
  -4   5   3    12424.34    12198.12    220.67 o 
  -3   5   3    13085.85    13715.94    259.82 o 
  -2   5   3     4331.33     4609.88    145.19 o 
  -1   5   3      392.28      358.86     35.47 o 
   0   5   3     8142.36     8328.79    244.19 o 
   1   5   3     6370.66     6250.72    201.29 o 
   2   5   3     4399.10     4339.29    164.99 o 
   3   5   3      903.50      847.23     76.72 o 
   4   5   3        3.46        4.12     37.95 o 
   5   5   3      355.14      332.46     65.17 o 
   6   5   3      668.90      602.22     83.32 o 
 -12   6   3      614.17      634.24     45.91 o 
 -11   6   3      326.12      333.85     29.95 o 
 -10   6   3       33.92       48.15     18.94 o 
  -9   6   3     1820.08     1716.89     42.22 o 
  -8   6   3     5019.19     4846.56    114.79 o 
  -7   6   3     4357.83     4415.80    102.86 o 
  -6   6   3     1736.06     1794.78     35.14 o 
  -5   6   3        3.07        2.63      7.21 o 
  -4   6   3     2784.32     2905.77     48.84 o 
  -3   6   3     7135.90     7479.91    219.44 o 
  -2   6   3     6417.20     6607.10    198.82 o 
  -1   6   3     1749.67     1816.56     84.97 o 
   0   6   3      216.99      267.29     38.77 o 
   1   6   3     2218.66     2157.27    103.12 o 
   2   6   3     1812.85     1828.11    100.65 o 
   3   6   3     1662.36     1418.11     99.82 o 
   4   6   3      425.92      372.06     65.17 o 
   5   6   3       12.20       15.67     49.50 o 
 -12   7   3     1212.31     1256.70     58.95 o 
 -11   7   3      953.02      959.85     41.34 o 
 -10   7   3      249.52      281.75     27.90 o 
  -9   7   3       52.51       82.91     20.71 o 
  -8   7   3     2162.83     2038.31     49.18 o 
  -7   7   3     4668.45     4413.25     92.49 o 
  -6   7   3     6413.08     6555.13    107.92 o 
  -5   7   3     2011.34     2118.97     62.12 o 
  -4   7   3      222.71      249.96     37.12 o 
  -3   7   3      967.86      953.65     61.87 o 
  -2   7   3     6068.30     5764.82    183.97 o 
  -1   7   3     3804.91     3881.44    142.72 o 
   0   7   3      941.14      920.66     67.65 o 
   1   7   3      168.83      161.69     41.25 o 
   2   7   3      392.79      485.90     61.05 o 
   3   7   3      951.24      852.18     84.15 o 
   4   7   3      705.85      667.39     82.50 o 
   5   7   3      356.90      263.16     57.75 o 
 -12   8   3      482.94      508.88     36.39 o 
 -11   8   3     1665.13     1635.76     53.41 o 
 -10   8   3     1772.42     1640.19     50.12 o 
  -9   8   3      880.08      837.84     33.97 o 
  -8   8   3      135.52      151.83     23.91 o 
  -7   8   3     1675.49     1588.87     85.80 o 
  -6   8   3     3725.70     3900.41    146.02 o 
  -5   8   3     4296.86     4468.73    162.10 o 
  -4   8   3      361.37      348.67     30.88 o 
  -3   8   3      116.67      111.14     23.62 o 
  -2   8   3      997.51      914.06     66.82 o 
  -1   8   3     2239.22     2150.67    103.94 o 
   0   8   3     2059.37     1892.46    102.30 o 
   1   8   3     1225.79     1220.94     89.92 o 
   2   8   3       71.90       34.65     44.55 o 
   3   8   3      156.92      153.50     36.18 o 
   4   8   3      312.38      259.86     59.40 o 
 -12   9   3       66.43       57.73     44.14 o 
 -11   9   3      723.96      703.69     72.60 o 
 -10   9   3     1810.61     1908.13    108.07 o 
  -9   9   3     1495.91     1404.08     87.45 o 
  -8   9   3     1330.30     1072.45     79.20 o 
  -7   9   3       98.36      155.92     42.90 o 
  -6   9   3      987.85     1008.93     74.25 o 
  -4   9   3     6637.17     6935.44    160.39 o 
  -3   9   3     1593.90     1654.20     64.68 o 
  -2   9   3       21.10      -13.59     20.07 o 
  -1   9   3      269.42      228.90     33.82 o 
   0   9   3     1339.69     1206.10     62.12 o 
   1   9   3     1276.17     1187.86     67.08 o 
   2   9   3      570.31      526.32     70.12 o 
 -11  10   3       13.25      -39.60     39.60 o 
 -10  10   3      774.87      840.63     77.55 o 
  -9  10   3     1513.22     1475.03     94.87 o 
  -8  10   3     1361.33     1217.64     88.27 o 
  -7  10   3      896.66      845.58     71.77 o 
  -6  10   3        1.77       14.85     34.65 o 
  -5  10   3      217.10      289.53     34.09 o 
  -4  10   3     1697.09     1792.98     69.41 o 
  -3  10   3     1742.26     1752.52     80.85 o 
  -2  10   3      857.18      817.39     92.40 o 
  -1  10   3       92.83       94.06     31.20 o 
   0  10   3      218.72      227.73     39.93 o 
   1  10   3      422.70      466.10     73.42 o 
 -11  11   3      309.17      372.06     65.17 o 
 -10  11   3        4.08       42.07     40.42 o 
  -9  11   3      397.88      402.58     60.22 o 
  -8  11   3      955.95      874.46     80.85 o 
  -7  11   3     1659.86     1492.35    103.12 o 
  -6  11   3     1150.46     1048.52     84.97 o 
  -5  11   3      160.85      156.07     33.82 o 
  -4  11   3      159.79      118.25     31.20 o 
  -3  11   3      872.20      965.16     58.32 o 
  -2  11   3      887.34      954.83     60.36 o 
  -1  11   3      575.54      551.39     51.32 o 
   0  11   3       99.67       70.95     48.67 o 
 -10  12   3      435.29      510.65     74.25 o 
  -9  12   3       53.17       33.00     44.55 o 
  -8  12   3      195.61      126.22     51.97 o 
  -7  12   3     1429.04     1655.69    108.89 o 
  -6  12   3     1402.49     1541.85    100.65 o 
  -5  12   3      568.92      593.99     50.75 o 
  -4  12   3       97.72       17.86     54.03 o 
  -3  12   3       73.63       92.20     36.37 o 
   4 -13   4      414.94      509.00     75.90 o 
   5 -13   4       20.47       -7.42     46.20 o 
   1 -12   4       33.08       69.30     51.15 o 
   2 -12   4      694.36      918.18     93.22 o 
   3 -12   4     1274.16     1365.31    113.84 o 
   4 -12   4     1178.23     1244.04     95.70 o 
   5 -12   4      479.03      451.25     66.00 o 
   8 -12   4     1000.08      942.93     80.85 o 
   9 -12   4      877.23      829.08     81.67 o 
  -1 -11   4      677.49      802.69     90.75 o 
   0 -11   4      864.76      716.07     84.15 o 
   1 -11   4      308.41      402.58     65.17 o 
   2 -11   4       51.71       39.60     42.07 o 
   3 -11   4      421.37      364.63     60.22 o 
   4 -11   4     1827.98     1824.81    105.59 o 
   5 -11   4     2075.46     2073.12    113.02 o 
   6 -11   4      880.16      801.86     68.47 o 
   7 -11   4       46.11       15.67     36.30 o 
   8 -11   4      268.85      200.47     50.32 o 
   9 -11   4     1146.66     1190.42     88.27 o 
  10 -11   4      987.34      982.53     86.62 o 
  -2 -10   4        8.96       -0.82     43.72 o 
  -1 -10   4      386.54      414.13     66.82 o 
   0 -10   4     1188.93     1138.44     94.87 o 
   1 -10   4     2230.54     2215.02    120.44 o 
   2 -10   4     1458.89     1465.13     96.52 o 
   3 -10   4        1.51       13.20     34.65 o 
   4 -10   4     1203.11     1198.67     80.02 o 
   5 -10   4     2569.60     2595.45    113.84 o 
   6 -10   4     1424.70     1289.41     78.37 o 
   7 -10   4      968.78     1028.73     74.25 o 
   8 -10   4      233.67      230.99     47.85 o 
   9 -10   4      148.60      107.83     30.85 o 
  10 -10   4     1090.61     1035.32     81.67 o 
  -4  -9   4      559.22      610.47     81.67 o 
  -3  -9   4      756.91      892.61     87.45 o 
  -2  -9   4      388.52      401.76     62.70 o 
  -1  -9   4        9.89       36.30     38.77 o 
   0  -9   4      403.91      339.88     53.62 o 
   1  -9   4      908.83      820.01     70.95 o 
   2  -9   4     2951.21     3134.02    134.47 o 
   3  -9   4     1676.48     1811.61     95.70 o 
   4  -9   4        3.80       10.70     18.90 o 
   5  -9   4      782.89      790.62     42.80 o 
   6  -9   4     3212.27     3000.19     85.74 o 
   7  -9   4     3416.49     3395.53     93.83 o 
   8  -9   4     1509.42     1570.55     64.14 o 
   9  -9   4      193.44      179.84     42.90 o 
  10  -9   4       51.65      174.89     47.02 o 
  11  -9   4      629.90      608.00     75.07 o 
  -5  -8   4       57.15       -6.60     42.07 o 
  -4  -8   4      776.93      711.94     80.02 o 
  -3  -8   4      911.30     1001.50     84.97 o 
  -2  -8   4     2167.12     2226.57    117.97 o 
  -1  -8   4     1239.34     1158.24     84.15 o 
   0  -8   4        8.73       38.77     35.47 o 
   1  -8   4     2165.04     2182.02    104.77 o 
   2  -8   4     3972.30     4088.34    154.68 o 
   3  -8   4     5187.07     5173.12     93.80 o 
   4  -8   4     2492.47     2528.07     57.58 o 
   5  -8   4      634.43      598.69     34.68 o 
   6  -8   4      478.81      526.97     28.07 o 
   7  -8   4     2783.17     2554.06     76.99 o 
   8  -8   4     2192.21     2138.43     73.16 o 
   9  -8   4     1392.30     1362.83     85.80 o 
  10  -8   4      308.78      315.96     54.45 o 
  11  -8   4       27.06       26.40     44.55 o 
  -6  -7   4      265.22      240.89     57.75 o 
  -5  -7   4      275.67      269.76     56.10 o 
  -4  -7   4       61.24      158.39     46.20 o 
  -3  -7   4      661.94      597.27     63.52 o 
  -2  -7   4     2177.78     2182.02    109.72 o 
  -1  -7   4     3436.05     3395.54    138.59 o 
   0  -7   4     2744.78     2616.79     68.15 o 
   1  -7   4      785.96      822.27     28.17 o 
   2  -7   4      981.43     1033.41     32.28 o 
   3  -7   4     4398.95     4387.49     80.46 o 
   4  -7   4     6556.69     6484.15    138.60 o 
   5  -7   4     2872.16     2751.56    116.73 o 
   6  -7   4      688.52      661.96     38.13 o 
   7  -7   4      581.62      576.32     38.21 o 
   8  -7   4     1840.60     1777.79     92.40 o 
   9  -7   4     2338.50     2176.24    108.89 o 
  10  -7   4     1329.95     1390.88     93.22 o 
  11  -7   4      192.87      278.84     60.22 o 
  -7  -6   4      135.96      192.22     56.10 o 
  -6  -6   4      618.48      697.92     75.07 o 
  -5  -6   4      869.74      922.31     79.20 o 
  -4  -6   4     1392.85     1385.11     86.62 o 
  -3  -6   4       75.99      106.00     20.58 o 
  -2  -6   4      597.79      594.55     32.46 o 
  -1  -6   4     4678.31     4756.81    111.78 o 
   0  -6   4     9222.02     9568.64    219.51 o 
   1  -6   4     7462.06     7429.42    119.56 o 
   2  -6   4     1400.94     1373.87     34.86 o 
   3  -6   4      707.19      661.05     40.00 o 
   4  -6   4     4765.27     4767.38     85.94 o 
   5  -6   4     4064.70     3941.81     76.66 o 
   6  -6   4     4119.37     4114.43    100.25 o 
   7  -6   4     1818.23     1889.98     89.92 o 
   8  -6   4      178.48      176.54     42.90 o 
   9  -6   4     1047.34      957.78     75.07 o 
  10  -6   4     1628.21     1743.14    104.77 o 
  11  -6   4      689.94      761.44     83.32 o 
  -7  -5   4        0.29       21.45     40.42 o 
  -6  -5   4      233.87      242.54     49.50 o 
  -5  -5   4     2220.60     1564.12     73.42 o 
  -4  -5   4     2817.00     2683.59    117.14 o 
  -3  -5   4     1461.14     1326.46     78.37 o 
  -2  -5   4      447.74      408.70     25.31 o 
  -1  -5   4       81.39      107.49     21.45 o 
   0  -5   4    11985.45    12385.67    250.57 o 
   1  -5   4    13857.73    13823.95    349.78 o 
   2  -5   4     1296.24     1167.86     30.12 o 
   3  -5   4      112.43      104.90     27.25 o 
   4  -5   4       43.97       79.27     15.17 o 
   5  -5   4     4041.10     3960.63    129.52 o 
   6  -5   4     5043.57     4847.46    156.74 o 
   7  -5   4     3168.69     3354.29    127.87 o 
   8  -5   4      481.85      536.22     54.45 o 
   9  -5   4       77.69       29.70     33.82 o 
  10  -5   4      631.18      579.95     67.65 o 
  11  -5   4      957.26     1004.80     89.92 o 
  -7  -4   4     1607.05     1724.99     90.75 o 
  -6  -4   4       39.65       32.87     22.55 o 
  -5  -4   4      591.25      554.11     41.66 o 
  -4  -4   4     2217.08     2216.34     81.26 o 
  -3  -4   4     9977.05    10332.47    160.82 o 
  -2  -4   4     7904.33     8066.79    153.50 o 
  -1  -4   4      329.40      249.63     56.92 o 
   0  -4   4     1308.48     1394.14     29.98 o 
   1  -4   4    12647.10    12972.10    192.20 o 
   2  -4   4    14377.77    14748.09    217.86 o 
   3  -4   4     4857.16     4934.56     84.64 o 
   4  -4   4     7555.47     8167.10    221.91 o 
   5  -4   4      310.95      284.61     33.82 o 
   6  -4   4     4051.12     4087.68    138.59 o 
   7  -4   4     3075.35     3056.48    118.79 o 
   8  -4   4     3279.43     3105.97    126.22 o 
   9  -4   4      651.79      653.37     62.70 o 
  10  -4   4       17.31       24.75     41.25 o 
  11  -4   4      144.28      221.91     55.27 o 
  -9  -3   4      174.13      230.99     51.97 o 
  -8  -3   4      352.12      410.83     52.80 o 
  -7  -3   4     1314.38     1406.56     78.37 o 
  -6  -3   4     1614.00     1834.75     61.70 o 
  -5  -3   4      204.39      214.46     24.75 o 
  -4  -3   4       74.75       64.90     13.56 o 
  -3  -3   4     6110.88     6291.28    103.00 o 
  -2  -3   4    10843.17    10769.45    201.26 o 
  -1  -3   4     3464.34     3394.35     74.09 o 
   0  -3   4      460.96      431.99     31.35 o 
   1  -3   4      374.02      403.36     15.96 o 
   2  -3   4     4409.73     4257.35     89.89 o 
   3  -3   4    19752.74    20085.30    489.20 o 
   4  -3   4    12729.84    12887.52    329.98 o 
   5  -3   4     1031.22     1041.92     56.92 o 
   6  -3   4      159.07      122.92     28.87 o 
   7  -3   4      491.16      408.36     45.37 o 
   8  -3   4     5508.79     5286.34    183.14 o 
   9  -3   4     2280.81     2228.22    111.37 o 
  10  -3   4      212.64      175.72     49.50 o 
 -10  -2   4      369.32      378.66     59.40 o 
  -9  -2   4        7.13        6.60     37.95 o 
  -8  -2   4      736.35      758.14     63.52 o 
  -7  -2   4     1705.66     1760.46     85.80 o 
  -6  -2   4     3274.82     3287.81     84.53 o 
  -5  -2   4     8993.41     9177.25    186.03 o 
  -4  -2   4      388.72      367.39     22.99 o 
  -3  -2   4     2758.21     3040.86     69.56 o 
  -2  -2   4     6385.58     6455.83    125.26 o 
   0  -2   4    23778.61    23274.37    409.73 o 
   1  -2   4     3354.68     3479.40     74.42 o 
   2  -2   4       64.97      100.65     16.50 o 
   3  -2   4     8602.96     8794.90    229.34 o 
   4  -2   4    13239.93    13406.42    342.36 o 
   5  -2   4     6635.47     6697.85    193.04 o 
   6  -2   4     1395.49     1439.56     72.60 o 
   7  -2   4       11.48       -4.12     27.22 o 
   8  -2   4      798.03      821.66     66.00 o 
   9  -2   4      972.82      961.90     75.90 o 
  10  -2   4      610.41      560.15     68.47 o 
 -10  -1   4      792.06      772.99     72.60 o 
  -9  -1   4      756.65      813.41     68.47 o 
  -8  -1   4       61.02      105.59     34.65 o 
  -7  -1   4      403.00      471.05     48.67 o 
  -6  -1   4     2307.78     2378.15    113.02 o 
  -5  -1   4     9986.67     9887.84    190.58 o 
  -4  -1   4     5029.12     4818.70    151.79 o 
  -3  -1   4     3615.68     3633.48     77.21 o 
  -2  -1   4     1642.62     1596.86     40.20 o 
  -1  -1   4    89279.06    81446.55   1397.11 o 
   0  -1   4     4957.96     4909.34    131.99 o 
   1  -1   4     4873.79     4864.79    131.17 o 
   2  -1   4     3438.38     3614.15    105.59 o 
   3  -1   4        7.91       25.57     15.67 o 
   4  -1   4     3322.70     3548.98    113.02 o 
   5  -1   4     5237.96     5379.56    163.34 o 
   6  -1   4     8241.50     7917.96    230.16 o 
   7  -1   4      110.52       70.12     31.35 o 
   8  -1   4      331.03      264.81     45.37 o 
   9  -1   4      170.78      151.79     46.20 o 
  10  -1   4      377.77      391.03     61.05 o 
 -11   0   4       57.48       67.65     46.20 o 
 -10   0   4      482.07      403.41     60.22 o 
  -9   0   4     2676.24     2819.71    122.92 o 
  -8   0   4     1357.73     1366.96     79.20 o 
  -7   0   4      413.60      442.18     44.55 o 
  -6   0   4      915.60      939.35     36.40 o 
  -5   0   4     4194.61     4149.18    103.12 o 
  -4   0   4     8260.08     8250.41    126.63 o 
  -3   0   4     8280.51     8503.23    127.49 o 
  -2   0   4    71962.20    67147.91   1148.00 o 
  -1   0   4      214.13      283.79     22.27 o 
   0   0   4    11872.85    12423.46    218.02 o 
   1   0   4     5861.44     6082.43    157.57 o 
   2   0   4    17531.57    18088.07    437.23 o 
   3   0   4     1860.86     1809.96     67.65 o 
   4   0   4       34.14       38.77     18.97 o 
   5   0   4      795.72      789.49     51.15 o 
   6   0   4     2402.25     2401.46     99.82 o 
   7   0   4     1265.25     1140.09     70.95 o 
   8   0   4      530.74      615.42     61.87 o 
   9   0   4       90.09      117.97     42.07 o 
 -11   1   4        4.06      -37.95     37.95 o 
 -10   1   4      170.36      277.19     50.32 o 
  -9   1   4      716.45      659.97     61.05 o 
  -8   1   4     2787.61     2972.33    117.97 o 
  -7   1   4     4717.91     4670.92    152.62 o 
  -6   1   4     1902.63     2085.37     58.62 o 
  -5   1   4      794.47      854.47     23.66 o 
  -4   1   4    10658.83    10456.88    190.62 o 
  -3   1   4    23468.89    24116.05    572.52 o 
  -2   1   4     2542.80     2814.42     61.87 o 
  -1   1   4     3796.02     3901.71     76.89 o 
   0   1   4     2572.59     2639.70     57.08 o 
   1   1   4     1930.15     1897.57     46.98 o 
   2   1   4    27681.10    29635.04    702.04 o 
   3   1   4     6713.63     6547.71    178.19 o 
   4   1   4     1924.96     2141.60     82.50 o 
   5   1   4      490.59      521.37     43.72 o 
   6   1   4      374.82      376.18     43.72 o 
   7   1   4     1079.76     1034.50     70.95 o 
   8   1   4      891.52      821.66     70.12 o 
   9   1   4      510.01      445.48     61.05 o 
 -11   2   4     1161.88     1090.60     84.97 o 
 -10   2   4       15.29       46.20     38.77 o 
  -9   2   4        9.65       33.82     31.35 o 
  -8   2   4     1120.45     1159.07     70.12 o 
  -7   2   4     5901.38     5881.26    127.46 o 
  -6   2   4     9402.85     9709.28    186.06 o 
  -5   2   4     1978.13     1921.33     50.75 o 
  -4   2   4      375.96      409.20     29.29 o 
  -3   2   4     9405.48     9890.29    177.19 o 
  -2   2   4     7582.93     7537.39    136.20 o 
  -1   2   4    11501.33    11734.75    206.93 o 
   0   2   4     7238.43     7296.96    135.18 o 
   1   2   4      295.11      324.78     19.20 o 
   2   2   4     1762.39     1854.56     51.90 o 
   3   2   4     6869.30     7069.12    146.14 o 
   4   2   4     3080.26     3323.12     87.54 o 
   5   2   4      619.97      613.01     38.30 o 
   6   2   4      390.05      399.80     36.63 o 
   7   2   4      146.53      162.03     54.45 o 
   8   2   4      559.38      648.42     87.45 o 
 -12   3   4      321.80      446.30     67.65 o 
 -11   3   4     1022.98     1101.32     84.15 o 
 -10   3   4     1169.86     1201.14     80.85 o 
  -9   3   4     1065.51     1004.80     70.95 o 
  -8   3   4        5.79       18.50     17.73 o 
  -7   3   4     5492.93     5607.67    122.50 o 
  -6   3   4     5689.57     5601.47    117.53 o 
  -5   3   4     8118.09     8061.62    185.62 o 
  -4   3   4     3173.92     3049.54     67.55 o 
  -3   3   4      236.06      262.16     15.66 o 
  -2   3   4     4000.71     4090.68     79.96 o 
  -1   3   4    11453.68    11467.59    203.36 o 
   0   3   4    11504.58    11444.87    205.41 o 
   1   3   4     1465.19     1431.08     41.04 o 
   2   3   4      204.28      217.25     19.49 o 
   3   3   4      873.18      851.01     38.09 o 
   4   3   4     7189.54     7162.88    155.95 o 
   5   3   4     4019.01     4105.56    108.21 o 
   6   3   4      596.36      614.60     76.72 o 
   7   3   4      176.47      149.32     56.92 o 
   8   3   4       30.96       69.30     56.92 o 
 -12   4   4       26.61       16.94     24.37 o 
 -11   4   4      419.52      513.13     63.52 o 
 -10   4   4     2222.26     2111.90    105.59 o 
  -9   4   4     2303.73     2302.90     73.78 o 
  -8   4   4     1536.49     1395.25     52.49 o 
  -7   4   4      358.18      355.59     26.54 o 
  -6   4   4     1422.02     1325.75     44.60 o 
  -5   4   4     1682.99     1592.42     46.74 o 
  -4   4   4    13133.25    13033.36    233.81 o 
  -3   4   4     9925.31    10290.72    185.97 o 
  -2   4   4      664.88      703.50     21.73 o 
  -1   4   4      168.51      155.48     12.79 o 
   0   4   4     1659.88     1570.36     39.73 o 
   1   4   4     6940.49     6845.25    134.57 o 
   2   4   4     3559.26     3733.73     87.81 o 
   3   4   4      196.60      217.79     47.02 o 
   4   4   4       15.64       38.77     37.95 o 
   5   4   4     1224.15     1314.99    103.94 o 
   6   4   4      903.72      945.40     96.52 o 
   7   4   4      420.03      483.43     82.50 o 
 -12   5   4      126.04      128.11     31.44 o 
 -11   5   4        4.03       18.97     38.77 o 
 -10   5   4     1350.08     1333.55    131.58 o 
  -9   5   4     3522.49     3390.88     93.01 o 
  -8   5   4     3243.29     3065.97     83.12 o 
  -7   5   4     2065.77     2070.03     65.17 o 
  -6   5   4      155.59      164.29     19.01 o 
  -5   5   4     3255.49     3247.03    120.44 o 
  -4   5   4     9640.70     9438.44    175.67 o 
  -3   5   4    10677.59    10563.34    190.98 o 
  -2   5   4     6042.69     6350.54    190.57 o 
  -1   5   4     2622.31     2642.35    103.12 o 
   0   5   4      552.29      531.27     49.50 o 
   1   5   4     7162.14     6725.90    218.61 o 
   2   5   4     2506.71     2176.24    111.37 o 
   3   5   4     1599.41     1391.71     99.00 o 
   4   5   4      192.01      211.19     56.92 o 
   5   5   4       20.79      -22.27     42.90 o 
   6   5   4      473.27      478.48     80.02 o 
 -12   6   4      882.51      882.26     52.69 o 
 -11   6   4      370.84      330.84     28.74 o 
 -10   6   4       58.39       72.61     26.42 o 
  -9   6   4     1438.59     1381.93     55.69 o 
  -8   6   4     3477.96     3310.68     88.30 o 
  -7   6   4     5831.77     5674.72    124.31 o 
  -6   6   4     3441.99     3458.99     83.16 o 
  -5   6   4      118.97      160.61     49.09 o 
  -4   6   4     2880.75     3013.46     86.62 o 
  -3   6   4     3332.47     3321.29    121.27 o 
  -2   6   4     8880.42     9006.91    260.69 o 
  -1   6   4     8583.77     8251.25    247.49 o 
   0   6   4      399.14      471.88     50.32 o 
   1   6   4     2075.87     2145.72    108.89 o 
   2   6   4     1569.80     1353.76     93.22 o 
   3   6   4     1515.77     1305.09    100.65 o 
   4   6   4      789.61      744.94     86.62 o 
   5   6   4       27.52       14.02     49.50 o 
 -12   7   4      860.09      893.28     66.66 o 
 -11   7   4     1129.88     1165.41     45.20 o 
 -10   7   4     1291.51     1223.86     42.69 o 
  -9   7   4        6.63       14.05     14.95 o 
  -8   7   4     1725.51     1688.63     38.73 o 
  -7   7   4     2477.33     2451.19     52.10 o 
  -6   7   4     6085.39     6027.16    193.87 o 
  -5   7   4     2830.68     2991.93    139.83 o 
  -4   7   4      367.00      400.93     44.55 o 
  -3   7   4      403.37      393.51     43.72 o 
  -2   7   4     5908.33     5542.91    183.14 o 
  -1   7   4     7146.88     6694.55    216.96 o 
   0   7   4      755.28      772.16     67.65 o 
   1   7   4      690.61      545.30     61.87 o 
   2   7   4       90.54      115.49     46.20 o 
   3   7   4     1027.70      824.96     87.45 o 
   4   7   4      869.15      899.21     94.05 o 
 -12   8   4      289.73      275.67     29.43 o 
 -11   8   4     1390.50     1346.13     48.28 o 
 -10   8   4     2357.89     2325.00     59.46 o 
  -9   8   4     1606.32     1287.47    136.82 o 
  -8   8   4       50.33       34.65     31.35 o 
  -7   8   4      163.49      163.34     38.77 o 
  -6   8   4     3134.10     3042.45    125.39 o 
  -5   8   4     3733.09     3832.83     99.67 o 
  -4   8   4      800.78      984.18     72.60 o 
  -3   8   4      242.50      254.09     44.55 o 
  -2   8   4      634.71      658.32     60.22 o 
  -1   8   4     2182.13     1954.33    100.65 o 
   0   8   4     1039.67     1098.85     84.15 o 
   1   8   4      777.11      790.31     79.20 o 
   2   8   4      143.34       99.82     47.02 o 
   3   8   4      110.81       80.02     55.27 o 
 -12   9   4       13.73       34.65     45.37 o 
 -11   9   4      464.94      480.13     66.00 o 
 -10   9   4     1254.84     1240.74     85.80 o 
  -9   9   4     1403.37     1415.63     87.45 o 
  -8   9   4     2020.99     2138.30    109.72 o 
  -7   9   4      351.31      359.68     52.80 o 
  -6   9   4      523.91      560.97     60.22 o 
  -4   9   4     3893.62     3985.71    109.08 o 
  -3   9   4     1762.65     1676.81     65.62 o 
  -2   9   4      126.30      122.92     39.60 o 
  -1   9   4       81.97      109.72     41.25 o 
   0   9   4      790.22      793.61     77.55 o 
   1   9   4     1136.77      985.00     90.75 o 
   2   9   4      557.39      428.15     74.25 o 
 -11  10   4        4.25       42.07     44.55 o 
 -10  10   4      545.96      571.70     68.47 o 
  -9  10   4     1744.24     1743.14    102.30 o 
  -8  10   4     2642.42     2589.55    125.39 o 
  -7  10   4     1175.75     1037.80     79.20 o 
  -6  10   4       75.64       80.02     39.60 o 
  -5  10   4       12.54       22.27     23.19 o 
  -4  10   4     1336.48     1428.10     64.74 o 
  -3  10   4     2314.61     2189.19     81.92 o 
  -2  10   4      918.55      908.29     55.42 o 
  -1  10   4      239.82      200.27     36.37 o 
   0  10   4       27.04       14.66     30.88 o 
   1  10   4      301.72      360.02     49.50 o 
 -11  11   4      517.96      494.98     71.77 o 
 -10  11   4       49.94       75.07     44.55 o 
  -9  11   4      256.46      273.89     56.10 o 
  -8  11   4     1228.21     1279.51     93.22 o 
  -7  11   4     1386.98     1346.33     93.22 o 
  -6  11   4     1000.34     1074.10     83.32 o 
  -5  11   4      316.01      345.30     39.46 o 
  -4  11   4       53.02       82.65     31.76 o 
  -3  11   4      822.11      925.83     61.87 o 
  -2  11   4      882.91      882.65     59.49 o 
  -1  11   4      568.83      529.19    106.01 o 
  -9  12   4       63.41       87.45     52.80 o 
  -8  12   4      107.01      145.19     52.80 o 
  -7  12   4      652.87      656.67     74.25 o 
  -6  12   4     1086.03     1130.20     93.22 o 
  -5  12   4      833.01      876.42     58.02 o 
  -4  12   4      222.57      297.49     75.90 o 
  -3  12   4        0.71       21.22     32.95 o 
   5 -13   5       65.51       29.70     49.50 o 
   1 -12   5       33.56       66.00     50.32 o 
   2 -12   5      344.34      289.56     63.52 o 
   3 -12   5     1148.64     1222.59    102.30 o 
   4 -12   5     1277.64     1347.98    103.94 o 
   5 -12   5      904.40      914.88     81.67 o 
  -1 -11   5      667.75      724.31     86.62 o 
   0 -11   5     1013.83     1072.45     99.00 o 
   1 -11   5      973.16      934.68     87.45 o 
   2 -11   5        7.78       -3.30     42.07 o 
   3 -11   5      274.08      235.11     51.97 o 
   4 -11   5     1394.66     1401.61     94.87 o 
   5 -11   5     2343.45     2444.36    123.74 o 
   7 -11   5      101.35      121.27     42.90 o 
   8 -11   5       98.07       62.70     42.90 o 
   9 -11   5      737.79      847.23     80.85 o 
  -2 -10   5        4.61      -43.72     43.72 o 
  -1 -10   5      194.30      113.02     50.32 o 
   0 -10   5     1508.82     1550.10    104.77 o 
   1 -10   5     3252.57     3270.14    151.79 o 
   2 -10   5     1254.88     1345.51     93.22 o 
   3 -10   5       87.32       53.62     35.47 o 
   4 -10   5       93.63      101.47     41.25 o 
   5 -10   5     3507.17     3446.68    142.72 o 
   6 -10   5     1805.74     1937.25     69.62 o 
   7 -10   5     1079.52     1119.47     77.55 o 
   8 -10   5      291.14      306.47     92.81 o 
   9 -10   5       19.29       25.57     39.60 o 
  10 -10   5      845.63      784.54     75.90 o 
  -4  -9   5      735.81      787.01     87.45 o 
  -3  -9   5      843.55      959.43     89.92 o 
  -2  -9   5      676.64      706.17     79.20 o 
  -1  -9   5      179.42      272.24     52.80 o 
   0  -9   5       54.54       58.57     38.77 o 
   1  -9   5      436.59      509.00     58.57 o 
   2  -9   5     2682.37     2630.80    122.09 o 
   3  -9   5     2466.64     2442.71    113.02 o 
   4  -9   5      397.59      400.37     32.59 o 
   5  -9   5      183.99      202.52     22.07 o 
   6  -9   5     1725.00     1781.89     63.29 o 
   7  -9   5     2012.08     2048.53     70.52 o 
   8  -9   5     1583.27     1451.10     89.10 o 
   9  -9   5      230.19      253.26     51.15 o 
  10  -9   5        4.05       56.10     44.55 o 
  -5  -8   5       26.53       53.62     51.97 o 
  -4  -8   5      423.07      358.03     63.52 o 
  -3  -8   5      977.63      998.20     84.15 o 
  -2  -8   5     2218.69     2165.52    116.32 o 
  -1  -8   5     1935.50     1874.31    103.94 o 
   0  -8   5       24.22       25.57     29.70 o 
   1  -8   5      893.47      825.78     65.17 o 
   2  -8   5     2475.67     2495.09     71.11 o 
   3  -8   5     7588.86     7348.47    125.40 o 
   4  -8   5     2286.71     2171.28     94.05 o 
   5  -8   5      876.72      833.03     39.24 o 
   6  -8   5       14.00       37.61     16.77 o 
   7  -8   5     1057.56      871.16     64.35 o 
   8  -8   5     2153.27     2021.15    100.65 o 
   9  -8   5     1808.46     1817.39    101.47 o 
  10  -8   5      346.50      367.11     60.22 o 
  11  -8   5        4.69      -38.77     38.77 o 
  -6  -7   5      634.03      589.85     73.42 o 
  -5  -7   5      315.93      270.59     57.75 o 
  -4  -7   5       58.92       72.60     41.25 o 
  -3  -7   5      276.94      271.41     48.67 o 
  -2  -7   5     2002.74     2026.10    105.59 o 
  -1  -7   5     3746.46     3644.68     89.78 o 
   0  -7   5     3343.62     3227.11     81.47 o 
   1  -7   5      933.46      950.60    101.06 o 
   2  -7   5      218.87      230.31     17.75 o 
   3  -7   5     3712.87     3718.46    110.96 o 
   4  -7   5     5560.63     5546.92     99.69 o 
   5  -7   5     4517.02     4247.15    106.49 o 
   6  -7   5     1146.88     1089.24     47.82 o 
   7  -7   5      482.75      476.83     50.32 o 
   8  -7   5      602.21      634.39     60.22 o 
   9  -7   5     1371.66     1399.96     91.57 o 
  10  -7   5     1224.26     1252.29     89.92 o 
  11  -7   5      208.48      278.01     61.87 o 
  -6  -6   5      566.86      578.30     68.47 o 
  -5  -6   5     1059.14     1055.95     80.85 o 
  -4  -6   5     1003.79      994.08     74.25 o 
  -3  -6   5      371.10      425.02     30.81 o 
  -2  -6   5      243.88      259.92     23.95 o 
  -1  -6   5     2891.25     2730.11     71.15 o 
   0  -6   5     6629.88     6296.48    132.12 o 
   1  -6   5     6674.99     6340.23    129.18 o 
   2  -6   5     1440.54     1506.62     37.87 o 
   3  -6   5      110.20      122.54     23.24 o 
   4  -6   5     3690.58     3689.46     72.62 o 
   5  -6   5     4773.36     4625.55    149.32 o 
   6  -6   5     6771.82     6456.14    197.17 o 
   7  -6   5     4180.58     4001.88    145.19 o 
   8  -6   5       55.22       84.97     36.30 o 
   9  -6   5      488.27      535.40     61.05 o 
  10  -6   5     1036.74     1074.92     84.97 o 
  11  -6   5      657.92      582.42     74.25 o 
  -6  -5   5      143.80      121.61     38.77 o 
  -5  -5   5      991.23     1010.68     48.27 o 
  -4  -5   5     2432.94     2416.33     71.11 o 
  -3  -5   5     1592.98     1497.59     50.70 o 
  -2  -5   5     1204.96      729.26     39.60 o 
  -1  -5   5      149.01      108.38     44.14 o 
   0  -5   5     2761.84     2743.98     51.62 o 
   1  -5   5     8894.72     8764.84    147.69 o 
   2  -5   5     4963.65     4876.28     84.42 o 
   3  -5   5     2009.33     1909.36     51.24 o 
   4  -5   5      243.51      290.39     33.00 o 
   5  -5   5     2731.43     2757.02    103.12 o 
   6  -5   5     1655.76     1623.52     80.02 o 
   7  -5   5     2911.27     2647.30    112.19 o 
   8  -5   5     1596.36     1512.15     87.45 o 
   9  -5   5        1.21       12.37     36.30 o 
  10  -5   5      219.16      193.87     51.97 o 
  11  -5   5      623.72      601.40     75.90 o 
  -8  -4   5      745.62      710.29     65.17 o 
  -7  -4   5     1369.90     1455.23     84.15 o 
  -6  -4   5      241.53      226.23     29.60 o 
  -5  -4   5      129.79      141.97     49.91 o 
  -4  -4   5     2206.71     2277.74     65.29 o 
  -3  -4   5     9389.49     9325.85    183.92 o 
  -2  -4   5    10137.41     9953.39    191.55 o 
  -1  -4   5     5160.40     5212.08    109.93 o 
   0  -4   5       14.32       12.37     11.67 o 
   1  -4   5     5174.63     5311.89     87.97 o 
   2  -4   5    11857.88    11924.73    224.77 o 
   3  -4   5     5855.00     5655.10    162.52 o 
   4  -4   5     2541.01     2579.65     94.05 o 
   5  -4   5        4.14       28.87     23.92 o 
   6  -4   5     2234.27     2161.40     93.22 o 
   7  -4   5     3691.22     3621.57    136.94 o 
   8  -4   5     2624.87     2596.97    117.14 o 
   9  -4   5      888.44      853.83     74.25 o 
  10  -4   5       68.05       51.97     42.90 o 
  -9  -3   5       71.06       15.67     38.77 o 
  -8  -3   5      528.29      538.70     57.75 o 
  -7  -3   5     1509.05     1447.80     81.67 o 
  -6  -3   5     2439.33     2420.12     72.54 o 
  -5  -3   5     1064.02     1065.43     44.29 o 
  -4  -3   5        8.78       41.69     25.57 o 
  -3  -3   5     3032.56     3315.71     79.38 o 
  -2  -3   5    10719.89    10773.75    203.11 o 
  -1  -3   5    10870.59    10761.32    202.02 o 
   0  -3   5     4358.65     4415.59     94.89 o 
   1  -3   5        1.33       -0.41      9.92 o 
   2  -3   5     2177.30     2126.75     76.72 o 
   3  -3   5     7669.63     7230.77    197.99 o 
   4  -3   5     6045.14     5693.87    167.47 o 
   5  -3   5     2745.99     2828.79    104.77 o 
   6  -3   5       40.99       38.77     27.22 o 
   7  -3   5     1012.37     1037.80     69.30 o 
   8  -3   5     2405.47     2337.11    112.19 o 
   9  -3   5     1678.28     1805.84    103.94 o 
  10  -3   5      475.66      416.60     64.35 o 
 -10  -2   5      310.23      282.14     56.92 o 
  -9  -2   5      100.01       51.97     38.77 o 
  -8  -2   5       66.40       17.32     32.17 o 
  -7  -2   5     1056.71     1097.20     70.12 o 
  -6  -2   5     2930.26     3004.02    115.49 o 
  -5  -2   5     4857.10     4841.18    107.75 o 
  -4  -2   5     1831.09     1860.08     83.32 o 
  -3  -2   5        0.88        5.33     10.69 o 
  -2  -2   5     7936.11     8069.64    155.02 o 
  -1  -2   5    17829.85    18271.86    337.82 o 
   0  -2   5    12480.92    12239.93    306.89 o 
   1  -2   5     4870.02     4803.74    136.12 o 
   2  -2   5      785.66      865.38     42.90 o 
   3  -2   5      109.69       56.10     18.15 o 
   4  -2   5     5152.19     5054.53    151.79 o 
   5  -2   5     7113.76     7569.01    217.79 o 
   6  -2   5     3505.77     3334.49    122.92 o 
   7  -2   5      145.06      162.52     37.12 o 
   8  -2   5      105.87      141.89     39.60 o 
   9  -2   5      924.69      972.63     76.72 o 
  10  -2   5      804.82      870.33     81.67 o 
 -10  -1   5      741.03      822.49     75.07 o 
  -9  -1   5     1511.04     1571.55     91.57 o 
  -8  -1   5      392.87      489.20     53.62 o 
  -7  -1   5        5.20        9.90     26.40 o 
  -6  -1   5     1913.43     1860.56     56.57 o 
  -5  -1   5     4711.26     4822.92    104.68 o 
  -4  -1   5     5690.90     5644.51    115.43 o 
  -3  -1   5     1892.46     1814.72     61.05 o 
  -2  -1   5      309.79      385.44     40.42 o 
  -1  -1   5    21810.34    22683.06    400.78 o 
   0  -1   5    10570.14    10614.75    190.16 o 
   1  -1   5    16295.05    16205.51    395.16 o 
   2  -1   5     7372.73     7517.03    198.82 o 
   3  -1   5        7.45       17.32     16.50 o 
   4  -1   5     1490.63     1610.32     69.30 o 
   5  -1   5     4228.92     4051.38    135.29 o 
   6  -1   5     5353.73     5033.91    163.34 o 
   7  -1   5     1248.76     1277.04     75.07 o 
   8  -1   5        7.49       32.17     33.00 o 
   9  -1   5      121.57      140.24     45.37 o 
 -11   0   5        5.08        6.60     43.72 o 
 -10   0   5      397.36      432.28     58.57 o 
  -9   0   5     2030.19     2028.58    102.30 o 
  -8   0   5     2330.49     2271.94    103.12 o 
  -7   0   5      521.49      457.03     45.37 o 
  -6   0   5        0.34        2.47     12.68 o 
  -5   0   5     2040.07     1997.11     48.39 o 
  -4   0   5    10476.51    10685.46    160.67 o 
  -3   0   5    22550.63    22995.41    328.67 o 
  -2   0   5     4358.90     4367.73     83.95 o 
  -1   0   5      540.63      511.09     20.65 o 
   0   0   5     3574.20     3563.17     74.02 o 
   1   0   5    10417.51    10508.33    192.70 o 
   2   0   5    25679.00    26975.36    644.29 o 
   3   0   5     5619.95     5459.59    155.92 o 
   4   0   5      546.01      532.10     42.07 o 
   5   0   5      456.45      459.50     42.07 o 
   6   0   5     1970.00     2021.15     90.75 o 
   7   0   5     2097.35     1997.23     94.87 o 
   8   0   5      526.69      523.85     56.92 o 
   9   0   5       26.26       12.37     37.12 o 
 -11   1   5      284.48      270.59     55.27 o 
 -10   1   5      268.71      287.91     51.15 o 
  -9   1   5      704.51      734.21     63.52 o 
  -8   1   5     3581.47     3599.30    133.64 o 
  -7   1   5     5625.28     5870.42    180.67 o 
  -5   1   5      165.97      168.58     14.66 o 
  -4   1   5     2608.21     2610.17     84.97 o 
  -3   1   5    12245.19    11471.89    284.61 o 
  -2   1   5     5155.96     4787.67     92.45 o 
  -1   1   5     5251.30     5334.26    103.17 o 
   0   1   5      326.54      325.37     41.66 o 
   1   1   5     4791.00     4533.96     94.08 o 
   2   1   5     5519.38     5369.37    112.97 o 
   3   1   5     7231.27     7768.65    210.36 o 
   4   1   5     4241.08     4233.69    133.64 o 
   5   1   5      462.96      483.43     42.90 o 
   6   1   5      403.75      418.25     46.20 o 
   7   1   5      832.73      834.86     66.00 o 
   8   1   5      540.69      597.27     60.22 o 
   9   1   5      309.09      397.81     48.30 o 
 -11   2   5      660.89      541.17     65.17 o 
 -10   2   5      285.45      301.11     50.32 o 
  -9   2   5       37.32       45.37     32.17 o 
  -8   2   5      823.34      820.84     62.70 o 
  -7   2   5     5814.96     5918.24    127.46 o 
  -6   2   5     6280.15     6134.41    126.00 o 
  -5   2   5     7356.62     7328.33    141.74 o 
  -4   2   5      145.52      146.79     14.28 o 
  -3   2   5     2283.84     2212.57     50.66 o 
  -2   2   5     5646.69     5572.53    106.44 o 
  -1   2   5    11642.18    11382.56    204.59 o 
   0   2   5    12174.01    12065.09    217.16 o 
   1   2   5       23.05       56.42     21.86 o 
   2   2   5      541.25      482.35     27.01 o 
   3   2   5     1802.79     1866.26     58.02 o 
   4   2   5     2925.39     2972.26     97.76 o 
   5   2   5     1131.42     1160.71     53.72 o 
   6   2   5      185.47      190.24     37.12 o 
   7   2   5        6.54       32.73     27.01 o 
   8   2   5      113.81       91.57     56.92 o 
 -12   3   5      421.07      414.95     67.65 o 
 -11   3   5      479.68      459.50     63.52 o 
 -10   3   5     1181.55     1220.94     83.32 o 
  -9   3   5     1298.49     1299.87     54.25 o 
  -8   3   5      101.74       95.27     22.17 o 
  -7   3   5     1812.75     1857.49     57.46 o 
  -6   3   5     9035.55     8939.67    377.83 o 
  -5   3   5    13113.33    13343.05    241.67 o 
  -4   3   5     7317.34     7248.54    137.69 o 
  -3   3   5      162.87      217.60     14.87 o 
  -2   3   5     3025.68     3262.60     92.40 o 
  -1   3   5     2952.16     2837.66     62.83 o 
   0   3   5     7618.35     7305.69    139.50 o 
   1   3   5     4989.25     5109.34    106.04 o 
   2   3   5      952.47      952.39     37.07 o 
   3   3   5      670.82      756.70     38.91 o 
   4   3   5     4920.58     5204.67    124.88 o 
   5   3   5     2862.37     3034.20    151.79 o 
   6   3   5      570.50      551.90     75.90 o 
   7   3   5      332.95      317.61     71.77 o 
 -12   4   5        8.68      127.87     51.15 o 
 -11   4   5      457.92      499.93     61.05 o 
 -10   4   5     1840.12     1801.79     68.53 o 
  -9   4   5     2230.11     2203.95    131.58 o 
  -8   4   5     1005.15      959.87     44.33 o 
  -7   4   5      460.54      489.47     47.02 o 
  -6   4   5      834.31      766.47     34.62 o 
  -5   4   5     7999.80     8187.15    215.31 o 
  -4   4   5     8580.73     8651.17    162.30 o 
  -3   4   5     5670.62     5864.33    113.69 o 
  -2   4   5      954.40      973.44     28.48 o 
  -1   4   5     1122.62     1182.81     62.28 o 
   0   4   5     5038.09     4828.59     98.90 o 
   1   4   5     5490.58     5290.57    131.99 o 
   2   4   5     1609.57     1630.12     93.22 o 
   3   4   5     1443.73     1243.21     89.10 o 
   4   4   5        2.58        2.47     37.12 o 
   5   4   5      552.62      499.93     71.77 o 
   6   4   5      807.93      733.39     86.62 o 
   7   4   5      626.47      617.89     89.92 o 
 -12   5   5      624.41      734.21     79.20 o 
 -11   5   5      212.66      256.96     36.45 o 
 -10   5   5      194.44      180.42     34.24 o 
  -9   5   5     2137.02     2002.74     79.20 o 
  -8   5   5     3599.08     3488.64     90.64 o 
  -7   5   5     2523.57     2394.12     67.64 o 
  -6   5   5       66.16       80.23     17.14 o 
  -5   5   5     1791.01     1722.92     49.67 o 
  -4   5   5     6011.71     6110.72    121.21 o 
  -3   5   5     2907.99     2744.31     61.38 o 
  -2   5   5     8327.71     8358.71    154.14 o 
  -1   5   5     1328.96     1206.09     67.65 o 
   0   5   5       11.06       25.57     24.75 o 
   1   5   5     2196.02     2058.27    103.12 o 
   2   5   5     2949.72     2723.19    132.82 o 
   3   5   5     1370.99     1315.81     99.82 o 
   4   5   5      242.37      252.44     58.57 o 
   5   5   5        0.40      -22.27     44.55 o 
   6   5   5      195.13      166.64     64.35 o 
 -12   6   5      875.05      860.97     73.37 o 
 -11   6   5      338.32      289.82     37.28 o 
 -10   6   5      177.27      210.44     30.62 o 
  -9   6   5      412.00      456.10     35.57 o 
  -8   6   5     3087.65     2801.58     78.72 o 
  -7   6   5     4365.43     4314.61    101.51 o 
  -6   6   5     3888.90     3864.53    142.31 o 
  -5   6   5      477.20      512.93     28.32 o 
  -4   6   5       88.79       84.97     28.05 o 
  -3   6   5     3294.53     3355.94    123.74 o 
  -2   6   5     7387.50     7455.16    227.69 o 
  -1   6   5     4860.56     4863.96    169.94 o 
   0   6   5      175.59      164.17     38.77 o 
   1   6   5      596.69      601.40     64.35 o 
   2   6   5     1114.41     1003.15     83.32 o 
   3   6   5     1512.88     1442.85    109.72 o 
   4   6   5      694.56      575.00     81.67 o 
   5   6   5      206.09      136.94     64.35 o 
 -12   7   5      591.38      601.07     37.66 o 
 -11   7   5     1716.39     1605.76     45.14 o 
 -10   7   5     1744.37     1602.80     65.91 o 
  -9   7   5      357.74      358.40     33.94 o 
  -8   7   5     1197.18     1175.25     82.08 o 
  -7   7   5     1198.95     1174.09     64.35 o 
  -6   7   5     5312.67     5418.34    182.32 o 
  -5   7   5     2957.87     3177.75    126.22 o 
  -4   7   5     1258.70     1428.83     78.37 o 
  -3   7   5       13.43       18.97     28.05 o 
  -2   7   5     2170.81     2120.97    100.65 o 
  -1   7   5     5211.73     4927.49    178.19 o 
   0   7   5     3995.72     3579.50    150.14 o 
   1   7   5     1259.40     1095.55     88.27 o 
   2   7   5       17.02       30.52     42.07 o 
   3   7   5      575.18      548.60     79.20 o 
   4   7   5      365.17      290.39     70.12 o 
 -12   8   5      110.63      132.75     26.76 o 
 -11   8   5     1122.25     1097.62     43.15 o 
 -10   8   5     2410.57     2297.10     58.57 o 
  -9   8   5     1748.66     1707.67     93.22 o 
  -8   8   5      934.46      846.41     66.82 o 
  -7   8   5      228.40      270.59     45.37 o 
  -6   8   5     2337.36     2475.70    112.19 o 
  -5   8   5     4889.56     4942.33    175.72 o 
  -4   8   5     2212.71     2145.72    104.77 o 
  -3   8   5     1326.66     1215.99     78.37 o 
  -2   8   5      164.77      137.77     39.60 o 
  -1   8   5      717.47      774.64     70.12 o 
   0   8   5     2142.95     2257.09    122.92 o 
   1   8   5     1317.86     1269.61     97.35 o 
   2   8   5      189.92      174.07     59.40 o 
   3   8   5       24.04       40.42     48.67 o 
 -12   9   5      116.16      127.87     51.97 o 
 -11   9   5      115.61      117.97     47.85 o 
 -10   9   5      815.57      886.83     75.07 o 
  -9   9   5      848.88      826.61     75.07 o 
  -8   9   5     2917.59     3039.98    133.64 o 
  -7   9   5      524.68      454.55     56.10 o 
  -6   9   5       71.70       79.20     37.12 o 
  -5   9   5      804.20      923.13     72.60 o 
  -4   9   5     2666.30     2746.29    125.39 o 
  -3   9   5     1824.25     1614.45     93.22 o 
  -2   9   5      493.46      456.20     60.22 o 
  -1   9   5      142.77      150.97     45.37 o 
   0   9   5      872.87      834.03     83.32 o 
   1   9   5      572.55      580.77     79.20 o 
   2   9   5      378.32      409.18     77.55 o 
 -11  10   5       88.07      132.82     51.15 o 
 -10  10   5      183.37      159.22     51.15 o 
  -9  10   5      979.45      844.76     76.72 o 
  -8  10   5     2131.29     2165.52    115.49 o 
  -7  10   5     1797.62     1779.44    103.12 o 
  -6  10   5      303.75      356.38     54.45 o 
  -5  10   5       85.97      102.97     29.01 o 
  -4  10   5     1149.10     1129.15     59.47 o 
  -3  10   5     1836.93     1679.52     73.19 o 
  -2  10   5      732.46      725.96     75.07 o 
  -1  10   5      347.98      317.61     62.70 o 
   0  10   5        3.39      -15.67     46.20 o 
 -10  11   5      351.06      306.06     59.40 o 
  -9  11   5       82.27       99.00     46.20 o 
  -8  11   5      751.34      820.84     82.50 o 
  -7  11   5     1349.60     1505.55    102.30 o 
  -6  11   5     1239.79     1269.61     95.70 o 
  -5  11   5      548.91      603.56     48.32 o 
  -4  11   5        8.94        3.51     28.73 o 
  -3  11   5      587.48      653.76     53.37 o 
  -2  11   5      668.35      664.27     78.37 o 
  -1  11   5      477.03      544.38     53.63 o 
  -9  12   5      253.37      320.08     66.00 o 
  -8  12   5       56.64       17.32     51.15 o 
  -7  12   5      514.93      599.75     76.72 o 
  -6  12   5     1014.33     1032.02     90.75 o 
  -5  12   5      934.81      925.61     89.10 o 
  -4  12   5      477.22      492.00    105.18 o 
   1 -12   6      104.01       66.00     51.15 o 
   2 -12   6       81.34       57.75     48.67 o 
   3 -12   6      437.34      442.18     71.77 o 
   4 -12   6      811.82      785.36     82.50 o 
   5 -12   6     1181.37     1265.49     98.17 o 
  -1 -11   6      464.60      491.68     79.20 o 
   0 -11   6     1077.89     1057.60     97.35 o 
   1 -11   6      854.83      758.96     80.85 o 
   2 -11   6      413.52      303.59     57.75 o 
   3 -11   6        8.72       38.77     43.72 o 
   4 -11   6      716.56      853.83     79.20 o 
   5 -11   6     2220.02     2160.57    118.79 o 
   8 -11   6        7.69        5.77     37.95 o 
  -2 -10   6       82.31       90.75     51.15 o 
  -1 -10   6       64.26       33.82     44.55 o 
   0 -10   6     1498.10     1589.70    105.59 o 
   1 -10   6     2663.10     2590.37    132.82 o 
   2 -10   6     2445.61     2415.48    122.92 o 
   3 -10   6      744.36      838.16     74.25 o 
   4 -10   6       60.10      108.07     38.77 o 
   5 -10   6     1534.55     1700.24     99.82 o 
   6 -10   6     2320.36     2274.42     77.16 o 
   7 -10   6     1917.99     1916.24     71.72 o 
   8 -10   6      656.32      635.22     64.35 o 
   9 -10   6       22.32      -11.55     36.30 o 
  10 -10   6      480.30      474.35     66.82 o 
  -4  -9   6      585.43      576.65     80.85 o 
  -3  -9   6      702.51      726.79     80.02 o 
  -2  -9   6     1055.49     1140.09     91.57 o 
  -1  -9   6      294.30      412.48     62.70 o 
   0  -9   6        7.00      -17.32     35.47 o 
   1  -9   6      645.28      645.12     64.35 o 
   2  -9   6     3583.04     3378.21    142.72 o 
   3  -9   6     4949.67     4572.75    171.59 o 
   4  -9   6      200.14      193.91     54.03 o 
   5  -9   6      135.69      116.25     26.85 o 
   6  -9   6      712.05      831.89     58.22 o 
   7  -9   6     2008.99     2050.85    100.65 o 
   8  -9   6     1145.03     1036.97     75.07 o 
   9  -9   6      434.82      490.85     61.05 o 
  10  -9   6       93.40       56.10     43.72 o 
  -5  -8   6      443.14      371.23     68.47 o 
  -4  -8   6       46.89        8.25     41.25 o 
  -3  -8   6      718.27      664.92     75.07 o 
  -2  -8   6     1889.83     1807.49    108.07 o 
  -1  -8   6     1540.82     1404.08     90.75 o 
   0  -8   6      115.81      128.69     39.60 o 
   1  -8   6      122.86      158.40     23.50 o 
   2  -8   6     1466.14     1444.53     54.83 o 
   3  -8   6     4066.21     4000.23    150.14 o 
   4  -8   6     4181.60     4388.65     87.11 o 
   5  -8   6     1427.70     1510.04     46.34 o 
   6  -8   6       10.10        1.65     28.05 o 
   7  -8   6     1207.37     1098.02     75.07 o 
   8  -8   6      891.57      966.03     75.90 o 
   9  -8   6     1464.64     1411.51     91.57 o 
  10  -8   6      706.32      653.37     75.07 o 
  -6  -7   6      910.29      925.61     89.10 o 
  -5  -7   6      561.41      649.24     71.77 o 
  -4  -7   6      535.71      590.67     66.00 o 
  -3  -7   6        6.94       -5.77     32.17 o 
  -2  -7   6     1035.66     1030.37     75.90 o 
  -1  -7   6     4130.71     4110.68     99.90 o 
   0  -7   6     3086.83     2970.88    136.12 o 
   1  -7   6     1540.78     1433.51     72.60 o 
   2  -7   6       10.96        2.38     14.64 o 
   3  -7   6     1244.11     1223.30     37.92 o 
   4  -7   6     5679.52     5572.91    102.17 o 
   5  -7   6     4481.04     4475.54    110.40 o 
   6  -7   6      910.04      890.13     61.87 o 
   7  -7   6       23.67       15.67     29.70 o 
   8  -7   6      161.15      149.32     42.90 o 
   9  -7   6      805.58      847.23     76.72 o 
  10  -7   6     1213.67     1227.54     92.40 o 
  -6  -6   6     1017.22     1051.82     88.27 o 
  -5  -6   6     1622.44     1699.42    103.12 o 
  -4  -6   6     1660.68     1569.07     92.40 o 
  -3  -6   6     1074.52     1027.08     72.60 o 
  -2  -6   6       20.73       14.02     20.62 o 
  -1  -6   6     1402.00     1378.51     79.20 o 
   0  -6   6     5865.35     5201.54    495.39 o 
   1  -6   6     5651.68     5684.80    159.63 o 
   2  -6   6     2247.77     2166.87     48.71 o 
   3  -6   6        2.05       24.31     12.80 o 
   4  -6   6     2667.68     2658.34     74.29 o 
   5  -6   6     4048.16     3897.94    134.47 o 
   6  -6   6     6337.68     6052.73    191.39 o 
   7  -6   6     4859.65     4604.93    162.52 o 
   8  -6   6      103.96       76.72     36.30 o 
   9  -6   6      289.38      275.54     53.62 o 
  10  -6   6      629.91      755.66     76.72 o 
  -6  -5   6      179.99      167.94     31.35 o 
  -5  -5   6     1137.68     1110.64     50.11 o 
  -4  -5   6     2138.02     2193.85     68.68 o 
  -3  -5   6     2592.90     2538.05     70.67 o 
  -2  -5   6      861.23      763.88     35.82 o 
  -1  -5   6      381.20      390.72     40.01 o 
   0  -5   6      759.53      764.34     35.45 o 
   1  -5   6    11580.34    11352.72    219.32 o 
   2  -5   6     7686.99     7576.33    157.57 o 
   3  -5   6     1344.45     1354.03     82.50 o 
   4  -5   6      314.36      336.58     37.12 o 
   5  -5   6      497.13      480.13     45.37 o 
   6  -5   6     1092.80     1066.67     66.00 o 
   7  -5   6     3508.10     3218.99    128.69 o 
   8  -5   6     1380.90     1363.66     84.15 o 
   9  -5   6      138.74      177.37     46.20 o 
  10  -5   6       71.22       37.12     46.20 o 
  -8  -4   6      457.43      502.40     61.05 o 
  -7  -4   6      665.79      775.46     65.17 o 
  -6  -4   6      368.63      378.54     55.27 o 
  -5  -4   6       19.06       15.22     19.01 o 
  -4  -4   6     1987.43     1963.79     60.95 o 
  -3  -4   6     6110.13     6045.08    129.32 o 
  -2  -4   6     5906.99     5650.53    131.17 o 
  -1  -4   6     3768.37     3672.78     85.12 o 
   0  -4   6     1641.37     1694.19     50.66 o 
   1  -4   6     1077.33     1020.66     38.45 o 
   2  -4   6     9565.39     9858.03    193.41 o 
   3  -4   6     4889.26     4900.26    149.32 o 
   4  -4   6     5240.90     5278.09    161.69 o 
   5  -4   6       75.07       86.62     28.05 o 
   6  -4   6     1072.69     1047.70     68.47 o 
   7  -4   6     1103.38      933.85     66.00 o 
   8  -4   6     2918.74     2917.06    127.04 o 
   9  -4   6     1358.64     1268.79     89.10 o 
  10  -4   6      176.86      125.39     50.32 o 
  -9  -3   6       52.06       46.20     39.60 o 
  -8  -3   6      504.65      466.93     54.45 o 
  -7  -3   6     1212.69     1298.49     79.20 o 
  -6  -3   6     1914.43     1898.84     63.51 o 
  -5  -3   6     2098.24     2117.94     64.76 o 
  -4  -3   6      239.12      288.78     24.90 o 
  -3  -3   6     1198.49     1171.75     73.42 o 
  -2  -3   6     6482.70     6518.36    133.12 o 
  -1  -3   6    11262.98    11305.81    214.31 o 
   0  -3   6     9551.89     9795.33    189.71 o 
   1  -3   6      925.25      902.14     35.20 o 
   2  -3   6      571.80      560.15     39.60 o 
   3  -3   6     7804.09     7930.34    217.79 o 
   4  -3   6     6734.10     6659.90    193.04 o 
   5  -3   6     2628.40     2620.90    101.47 o 
   6  -3   6       21.98       71.77     29.70 o 
   7  -3   6        8.84       11.55     28.87 o 
   8  -3   6     1143.90     1131.02     79.20 o 
   9  -3   6     1399.25     1444.50     94.05 o 
  10  -3   6      599.86      647.59     75.07 o 
 -10  -2   6      599.71      619.54     69.30 o 
  -9  -2   6      516.66      507.35     61.05 o 
  -8  -2   6       22.23       51.97     34.65 o 
  -7  -2   6      506.03      561.80     54.45 o 
  -6  -2   6     2592.99     2779.21     77.28 o 
  -5  -2   6     4344.13     4330.14    177.78 o 
  -4  -2   6     3011.61     3074.33     87.45 o 
  -3  -2   6      612.34      585.76     28.05 o 
  -2  -2   6     2527.14     2686.75     65.47 o 
  -1  -2   6    14072.57    14715.63    400.11 o 
   0  -2   6    16728.86    17074.92    311.47 o 
   1  -2   6     4962.28     5146.10    148.49 o 
   3  -2   6       22.06       23.10     18.15 o 
   4  -2   6     2403.70     2412.18     92.40 o 
   5  -2   6     4974.28     4690.72    151.79 o 
   6  -2   6     4820.37     4705.57    159.22 o 
   7  -2   6      175.15      201.29     41.25 o 
   8  -2   6       93.88      104.77     39.60 o 
   9  -2   6      532.95      485.08     65.17 o 
  10  -2   6      336.24      340.71     60.22 o 
 -10  -1   6      725.48      829.08     78.37 o 
  -9  -1   6     1386.34     1464.30     89.10 o 
  -8  -1   6      927.60      969.33     68.47 o 
  -7  -1   6      167.62      173.24     35.47 o 
  -6  -1   6      493.63      459.07     49.91 o 
  -5  -1   6     4544.78     4424.51     98.84 o 
  -4  -1   6     5489.17     5466.69    113.95 o 
  -3  -1   6     6461.15     6629.26    104.11 o 
  -2  -1   6     2531.57     2616.23     63.46 o 
  -1  -1   6     7765.16     8291.64    152.20 o 
   0  -1   6    14096.26    14067.41    250.22 o 
   1  -1   6    10786.97    10525.66    269.76 o 
   2  -1   6     2041.33     1869.36     70.95 o 
   3  -1   6      668.23      658.32     42.90 o 
   4  -1   6       10.10       28.87     21.45 o 
   5  -1   6     1432.70     1396.66     70.95 o 
   6  -1   6     4448.85     4171.00    147.67 o 
   7  -1   6     1612.45     1654.04     91.57 o 
   8  -1   6      233.00      235.11     47.02 o 
   9  -1   6        4.69      -33.82     33.82 o 
 -11   0   6       10.92      -17.32     40.42 o 
 -10   0   6      379.33      325.03     55.27 o 
  -9   0   6     1133.58     1189.59     79.20 o 
  -8   0   6     1855.66     1845.44     91.57 o 
  -7   0   6      924.39      934.68     61.05 o 
  -6   0   6      435.50      489.26     44.96 o 
  -5   0   6      824.19      880.74     26.54 o 
  -4   0   6     6268.82     6394.58    102.24 o 
  -3   0   6     8431.18     8343.76    302.76 o 
  -2   0   6     8486.20     8456.72    154.00 o 
  -1   0   6       36.38       63.17     18.15 o 
   0   0   6     2008.61     1975.18     50.16 o 
   1   0   6     5620.87     5310.81    108.78 o 
   2   0   6    16143.26    16395.25    405.88 o 
   3   0   6     8628.14     8954.12    240.06 o 
   4   0   6     2084.02     2092.92     84.15 o 
   5   0   6       79.13      108.07     29.70 o 
   6   0   6     1077.44     1054.30     67.65 o 
   7   0   6     1653.62     1785.21     93.22 o 
   8   0   6      966.02     1046.87     81.67 o 
   9   0   6      238.48      268.94     57.75 o 
 -11   1   6      399.71      398.46     61.05 o 
 -10   1   6       46.17        5.77     36.30 o 
  -9   1   6      561.31      588.20     57.75 o 
  -8   1   6     3311.26     3339.44    127.04 o 
  -7   1   6     6684.39     6746.82    141.75 o 
  -6   1   6     3746.95     3762.27     86.59 o 
  -5   1   6     1252.41     1293.90     42.07 o 
  -4   1   6     1534.25     1584.36     42.22 o 
  -3   1   6     7196.41     4774.04    133.64 o 
  -2   1   6    12103.70    11454.77    795.26 o 
  -1   1   6     9489.69     9313.98    171.94 o 
   0   1   6     1116.03     1141.22     36.53 o 
   1   1   6       92.88       84.04     17.32 o 
   2   1   6     4792.03     4958.51    112.19 o 
   3   1   6     8445.04     8565.50    173.84 o 
   4   1   6     3745.43     3790.69    125.39 o 
   5   1   6      604.59      637.69     51.97 o 
   6   1   6       18.58       42.07     31.35 o 
   7   1   6      652.72      662.44     62.70 o 
   8   1   6     1203.15     1285.33    103.12 o 
 -11   2   6      550.79      561.80     68.47 o 
 -10   2   6      739.71      741.64     70.12 o 
  -9   2   6       73.88       67.65     34.65 o 
  -8   2   6      279.95      290.19     54.86 o 
  -7   2   6     4007.17     3935.44     93.91 o 
  -6   2   6     8290.01     8175.45    160.71 o 
  -5   2   6     5041.85     4816.62    100.33 o 
  -4   2   6     1734.14     1884.15     56.51 o 
  -3   2   6     1531.49     1554.75     67.65 o 
  -2   2   6     6783.92     6931.92    131.85 o 
  -1   2   6    12720.27    12612.31    227.71 o 
   0   2   6     7357.43     7429.08    143.63 o 
   1   2   6     1407.23     1309.66     42.00 o 
   2   2   6       83.39      106.10     17.55 o 
   3   2   6     1880.97     1863.30     59.82 o 
   4   2   6     2343.11     2556.70     76.67 o 
   5   2   6     1859.15     1895.96     69.82 o 
   6   2   6      377.56      369.57     56.10 o 
   7   2   6       25.64       18.97     47.02 o 
   8   2   6      112.30      134.47     62.70 o 
 -12   3   6      132.38       47.85     45.37 o 
 -11   3   6     1012.41      882.71     79.20 o 
 -10   3   6     1406.19     1429.66     87.45 o 
  -9   3   6     1364.69     1451.74     57.74 o 
  -8   3   6       99.38      109.44     22.07 o 
  -7   3   6      203.35      249.97     33.41 o 
  -6   3   6     4256.14     4306.13     96.11 o 
  -5   3   6    10957.71    10790.75    200.23 o 
  -4   3   6     9371.77     9357.34    174.45 o 
  -3   3   6     2167.52     2381.95     56.37 o 
  -2   3   6       74.53       82.09     17.74 o 
  -1   3   6     1372.61     1356.35     40.20 o 
   0   3   6     6077.24     5782.01    116.81 o 
   1   3   6     4899.50     4815.93    104.26 o 
   2   3   6     1435.90     1436.71     48.37 o 
   3   3   6       30.50       62.18     19.10 o 
   4   3   6     1465.91     1629.30    108.89 o 
   5   3   6     1167.66     1135.97     99.00 o 
   6   3   6      590.50      506.53     78.37 o 
   7   3   6      103.95      106.42     61.05 o 
 -12   4   6       45.13       46.20     46.20 o 
 -11   4   6      657.11      653.37     67.65 o 
 -10   4   6     1428.85     1411.67    117.56 o 
  -9   4   6     1748.70     1787.05     63.87 o 
  -8   4   6     2585.52     2528.27     73.21 o 
  -7   4   6      519.38      501.49     30.04 o 
  -6   4   6       51.22       54.60     16.03 o 
  -5   4   6     5121.29     5184.00    108.85 o 
  -4   4   6    13890.86    13976.64    253.68 o 
  -3   4   6     4620.03     4532.77     92.86 o 
  -2   4   6      365.26      355.48     25.99 o 
  -1   4   6      191.22      243.35     17.61 o 
   0   4   6     1875.23     1747.80     48.99 o 
   1   4   6     5019.82     5013.28    178.19 o 
   2   4   6     3310.20     3040.80    137.77 o 
   3   4   6     1704.68     1531.95    100.65 o 
   4   4   6        2.57       25.57     38.77 o 
   5   4   6      325.49      361.33     66.00 o 
   6   4   6      297.33      429.80     77.55 o 
 -12   5   6      902.37      787.01     78.37 o 
 -11   5   6      510.43      461.72     69.30 o 
 -10   5   6       31.42       32.58     24.20 o 
  -9   5   6     1072.47     1057.30     48.96 o 
  -8   5   6     3836.58     3634.73     94.05 o 
  -7   5   6     4018.36     3983.17     95.31 o 
  -6   5   6      842.36      844.28     44.14 o 
  -5   5   6      157.61      167.52     18.60 o 
  -4   5   6     3269.02     3358.31     76.51 o 
  -3   5   6     5806.20     5821.42    114.93 o 
  -2   5   6     7294.27     7520.33    226.86 o 
  -1   5   6     1890.15     1786.04     89.10 o 
   0   5   6      185.58      254.91     42.90 o 
   1   5   6      747.15      677.29     66.00 o 
   2   5   6     2683.00     2819.71    136.94 o 
   3   5   6     1593.29     1615.27    109.72 o 
   4   5   6      592.32      600.57     81.67 o 
   5   5   6       19.16      -29.70     47.85 o 
 -12   6   6      311.51      325.31     40.78 o 
 -11   6   6      573.34      603.02     58.98 o 
 -10   6   6      563.68      577.11     41.42 o 
  -9   6   6       74.71       59.06     35.47 o 
  -8   6   6     2501.98     2430.30     73.39 o 
  -7   6   6     3953.44     3759.89    117.97 o 
  -6   6   6     3683.92     3634.68     87.15 o 
  -5   6   6      375.39      395.12     25.99 o 
  -4   6   6       31.65       50.32     28.87 o 
  -3   6   6     1594.45     1597.95     83.32 o 
  -2   6   6     4790.86     4756.72    164.99 o 
  -1   6   6     4347.89     4417.66    162.52 o 
   0   6   6      416.95      400.11     51.97 o 
   1   6   6        6.09       22.27     35.47 o 
   2   6   6      341.57      408.36     65.17 o 
   3   6   6      888.39     1022.95     98.17 o 
   4   6   6      711.40      705.34     91.57 o 
   5   6   6      506.58      503.23     87.45 o 
 -12   7   6      480.71      447.38     30.69 o 
 -11   7   6     1513.16     1417.11     64.46 o 
 -10   7   6     1679.24     1581.50     64.72 o 
  -9   7   6      516.51      521.60     37.80 o 
  -8   7   6        9.84        7.33     17.64 o 
  -7   7   6     2227.30     2278.54    104.77 o 
  -6   7   6     3241.06     3435.96    136.12 o 
  -5   7   6     1676.03     1757.16     89.92 o 
  -4   7   6     1249.52     1377.68     81.67 o 
  -3   7   6      189.30      203.77     39.60 o 
  -2   7   6      977.57     1055.12     72.60 o 
  -1   7   6      786.43      848.06     72.60 o 
   0   7   6     3487.06     3263.54    146.02 o 
   1   7   6     1383.97     1178.04     90.75 o 
   2   7   6        5.81       -2.47     39.60 o 
   3   7   6      175.32      119.62     58.57 o 
   4   7   6      169.41       56.10     53.62 o 
 -12   8   6       59.57       41.02     22.33 o 
 -11   8   6      683.15      645.50     34.91 o 
 -10   8   6     2152.99     2371.76    118.79 o 
  -9   8   6     1246.61     1329.84     88.27 o 
  -8   8   6     1490.11     1649.92     92.40 o 
  -7   8   6        0.06       24.75     32.17 o 
  -6   8   6     2106.17     2088.80    105.59 o 
  -5   8   6     4986.37     5075.15    183.14 o 
  -4   8   6     4114.32     3984.56    153.44 o 
  -3   8   6     1372.10     1185.47     83.32 o 
  -2   8   6       82.97       63.52     37.95 o 
  -1   8   6       38.19       79.20     41.25 o 
   0   8   6      905.60      879.41     84.15 o 
   1   8   6     1681.59     1468.43    108.89 o 
   2   8   6      510.13      438.88     76.72 o 
   3   8   6       48.96       60.22     55.27 o 
 -12   9   6      245.66      263.16     60.22 o 
 -11   9   6       11.82       17.32     38.77 o 
 -10   9   6      241.42      226.04     49.50 o 
  -9   9   6     2157.55     2443.53    123.74 o 
  -8   9   6     1566.50     1786.04    102.30 o 
  -7   9   6      775.35      857.13     73.42 o 
  -6   9   6      276.57      339.88     52.80 o 
  -5   9   6       72.47      124.57     44.55 o 
  -4   9   6     2632.81     2479.83    122.09 o 
  -3   9   6     1882.37     1706.02    102.30 o 
  -2   9   6     1214.46     1142.57     89.92 o 
  -1   9   6       96.58      110.54     46.20 o 
   0   9   6      409.26      511.48     73.42 o 
   1   9   6      737.82      691.32     89.10 o 
 -11  10   6      308.05      298.64     58.57 o 
 -10  10   6        1.87       33.82     40.42 o 
  -9  10   6      739.29      770.51     74.25 o 
  -8  10   6     1500.54     1588.87    103.94 o 
  -7  10   6     1423.86     1685.39    105.59 o 
  -6  10   6      744.11      669.04     69.30 o 
  -5  10   6       11.51        1.53     23.76 o 
  -4  10   6      341.91      259.86     53.62 o 
  -3  10   6     1172.37     1217.64     92.40 o 
  -2  10   6     1512.43     1577.32    108.89 o 
  -1  10   6      462.02      362.98     65.17 o 
   0  10   6       12.30        0.82     50.32 o 
 -10  11   6      487.48      499.10     71.77 o 
  -9  11   6        0.57      -18.97     39.60 o 
  -8  11   6      202.40      259.04     57.75 o 
  -7  11   6      656.82      580.77     70.95 o 
  -6  11   6     1561.27     1451.93    103.12 o 
  -5  11   6      491.95      532.39     57.33 o 
  -4  11   6        3.46       15.11     28.66 o 
  -3  11   6      154.01      168.66     38.21 o 
  -2  11   6      559.23      476.90     70.95 o 
  -8  12   6       22.82       70.12     51.97 o 
  -7  12   6      250.19      222.74     61.87 o 
  -6  12   6      817.14      958.60     91.57 o 
  -5  12   6      863.02      881.06     89.10 o 
   2 -12   7       46.53       63.52     48.67 o 
   3 -12   7      290.29      264.81     64.35 o 
   4 -12   7      695.09      741.64     79.20 o 
   5 -12   7     1196.11     1149.99     96.52 o 
  -1 -11   7      231.85      154.27     58.57 o 
   1 -11   7      558.88      583.25     74.25 o 
   2 -11   7      319.40      298.64     58.57 o 
   3 -11   7       48.78       36.30     42.90 o 
   4 -11   7      304.30      293.69     56.92 o 
   5 -11   7      896.81     1034.50     86.62 o 
   6 -11   7     1057.53     1073.27     84.97 o 
  -2 -10   7      236.49      232.64     61.87 o 
  -1 -10   7       16.60       12.37     40.42 o 
   0 -10   7      227.32      179.02     51.15 o 
   1 -10   7     1180.13     1132.67     91.57 o 
   2 -10   7     2247.95     2114.37    115.49 o 
   3 -10   7     1941.66     1953.51    109.72 o 
   4 -10   7       24.34       47.85     36.30 o 
   5 -10   7      446.02      487.55     61.05 o 
   6 -10   7     1550.81     1705.19    102.30 o 
   7 -10   7     1880.03     1654.04     98.17 o 
   8 -10   7      905.43      824.13     76.72 o 
   9 -10   7       50.10       78.37     47.02 o 
  -4  -9   7      390.25      408.36     70.95 o 
  -3  -9   7      635.88      662.44     79.20 o 
  -2  -9   7     1402.89     1452.75    108.07 o 
  -1  -9   7      400.19      400.93     59.40 o 
   0  -9   7       40.08       53.62     37.95 o 
   1  -9   7      434.13      424.85     58.57 o 
   2  -9   7     3228.00     3294.89    141.89 o 
   3  -9   7     3228.75     3073.23     89.56 o 
   4  -9   7     2730.21     2662.89     82.53 o 
   5  -9   7      556.23      533.17     40.54 o 
   6  -9   7      308.33      293.56     70.12 o 
   7  -9   7     2061.50     2018.68    106.42 o 
   8  -9   7     1070.00     1108.75     80.02 o 
   9  -9   7      775.36      662.44     70.95 o 
  10  -9   7      162.85       74.25     50.32 o 
  -5  -8   7      200.89      219.44     62.70 o 
  -4  -8   7       97.72       33.82     46.20 o 
  -3  -8   7      520.65      554.37     70.12 o 
  -2  -8   7     1673.67     1599.60    102.30 o 
  -1  -8   7     2715.94     2854.36    134.47 o 
   0  -8   7     1045.64      986.65     74.25 o 
   1  -8   7      165.30      168.65     25.13 o 
   2  -8   7     1753.73     1889.98     99.00 o 
   3  -8   7     1809.42     1759.69     63.78 o 
   4  -8   7     4086.78     4141.86     85.31 o 
   5  -8   7     2964.19     2967.39     88.84 o 
   6  -8   7       33.88       37.95     32.17 o 
   7  -8   7      552.54      491.68     56.10 o 
   8  -8   7     1144.28     1031.20     77.55 o 
   9  -8   7     1076.95     1022.95     81.67 o 
  10  -8   7      726.99      645.94     75.07 o 
  -6  -7   7      463.67      497.45     73.42 o 
  -5  -7   7      566.47      546.95     69.30 o 
  -4  -7   7      890.46      867.03     77.55 o 
  -3  -7   7       24.22        3.30     34.65 o 
  -2  -7   7      790.22      381.13     34.65 o 
  -1  -7   7     1943.23     1796.76     95.70 o 
   0  -7   7     3904.18     3926.81    152.62 o 
   1  -7   7     1924.31     1870.38     62.46 o 
   2  -7   7      494.29      530.68     35.26 o 
   3  -7   7     1186.51     1217.61     50.66 o 
   4  -7   7     3668.66     3698.14     98.33 o 
   5  -7   7     3812.63     3874.84    141.89 o 
   6  -7   7      939.33      918.18     66.00 o 
   7  -7   7      248.29      183.97     42.07 o 
   8  -7   7       45.14       56.10     39.60 o 
   9  -7   7      914.71      881.06     80.85 o 
  10  -7   7      692.47      708.64     77.55 o 
  -6  -6   7       38.31       50.32     44.55 o 
  -5  -6   7     2162.85     2156.33    200.88 o 
  -4  -6   7     2478.84     2616.38    116.32 o 
  -3  -6   7     1346.73     1389.79     83.73 o 
  -2  -6   7       25.24       27.06     17.44 o 
  -1  -6   7      137.28      156.01     23.92 o 
   0  -6   7     3232.23     3047.85     81.16 o 
   1  -6   7     4186.67     3987.67     98.91 o 
   2  -6   7     2789.05     2689.46    112.19 o 
   3  -6   7      296.53      277.12     27.84 o 
   4  -6   7      519.90      455.38     46.20 o 
   5  -6   7     2733.70     2700.92    109.72 o 
   6  -6   7     4434.25     4296.39    152.62 o 
   7  -6   7     2085.48     1982.38    100.65 o 
   8  -6   7      276.04      233.46     47.02 o 
   9  -6   7       26.45       14.02     38.77 o 
  10  -6   7      789.02      812.59     81.67 o 
  -7  -5   7      466.27      424.03     52.80 o 
  -6  -5   7       16.71        5.92     23.58 o 
  -5  -5   7     1066.48     1059.80     66.82 o 
  -4  -5   7     2455.30     2386.22     72.88 o 
  -3  -5   7     2431.39     2321.17     68.10 o 
  -2  -5   7     4638.39     4598.62    117.56 o 
  -1  -5   7      486.49      426.42     28.14 o 
   0  -5   7     1467.56     1360.78     49.23 o 
   1  -5   7     9015.93     8838.29    180.17 o 
   2  -5   7     8671.10     8625.40    176.92 o 
   3  -5   7     3120.13     2987.81     80.34 o 
   4  -5   7     1028.43     1011.40     61.87 o 
   5  -5   7      123.94      144.37     33.00 o 
   6  -5   7     1051.74     1017.18     67.65 o 
   7  -5   7     1804.01     1769.54     93.22 o 
   8  -5   7     1642.22     1663.94     95.70 o 
   9  -5   7      503.39      439.70     61.87 o 
  10  -5   7        0.32      -38.77     38.77 o 
  -8  -4   7      387.10      454.55     60.22 o 
  -7  -4   7     1846.08     1889.16     95.70 o 
  -6  -4   7      502.48      492.80     37.22 o 
  -5  -4   7       14.35       23.76     33.00 o 
  -4  -4   7     1064.04     1056.86     45.38 o 
  -3  -4   7     3139.30     3031.40     78.09 o 
  -2  -4   7     5877.04     5669.31    122.92 o 
  -1  -4   7     4430.01     4162.62     96.50 o 
   0  -4   7      968.25      961.55     39.62 o 
   1  -4   7      190.13      170.11     20.70 o 
   2  -4   7     2478.47     2611.82     97.35 o 
   3  -4   7    11617.74    11706.18    311.83 o 
   4  -4   7     6518.14     6392.61    190.57 o 
   5  -4   7      340.69      330.81     41.25 o 
   6  -4   7      449.84      398.46     47.02 o 
   7  -4   7      168.09      174.89     40.42 o 
   8  -4   7     2037.63     1842.14    100.65 o 
   9  -4   7      835.53      678.94     70.95 o 
  10  -4   7      226.49      220.26     55.27 o 
  -9  -3   7       28.26       16.50     38.77 o 
  -8  -3   7      455.88      559.32     59.40 o 
  -7  -3   7     1541.03     1567.42     84.15 o 
  -6  -3   7     1050.43     1047.91     47.66 o 
  -5  -3   7     2127.14     2253.85     67.22 o 
  -4  -3   7      504.06      521.00     31.11 o 
  -3  -3   7     1644.94     1691.45    103.53 o 
  -2  -3   7     4178.45     4015.61     92.73 o 
  -1  -3   7     6736.63     6540.73    136.71 o 
   0  -3   7     7360.38     7280.61    150.16 o 
   1  -3   7      633.69      631.92     44.55 o 
   2  -3   7       33.83       40.42     20.62 o 
   3  -3   7     5585.46     5670.77    169.94 o 
   4  -3   7     4990.40     5064.43    159.22 o 
   5  -3   7     2721.97     2850.24    110.54 o 
   6  -3   7     2676.09     2719.89    113.02 o 
   7  -3   7        0.63      -21.45     28.05 o 
   8  -3   7      525.38      575.00     64.35 o 
   9  -3   7      794.78      831.56     76.72 o 
 -10  -2   7      612.50      602.22     68.47 o 
  -9  -2   7      843.05      871.16     73.42 o 
  -8  -2   7       46.87       69.30     37.12 o 
  -7  -2   7      162.83      171.59     37.95 o 
  -6  -2   7     1491.59     1489.60     54.17 o 
  -5  -2   7     3959.67     4085.89     97.29 o 
  -4  -2   7     3293.57     3401.69     82.47 o 
  -3  -2   7      105.83       86.05     15.38 o 
  -2  -2   7      738.67      801.28     33.45 o 
  -1  -2   7     4657.02     4765.79    143.54 o 
   0  -2   7    10190.18    10280.69    190.14 o 
   1  -2   7     8976.23     9453.21    251.61 o 
   2  -2   7     2234.03     2250.49     84.97 o 
   3  -2   7      191.06      193.04     28.87 o 
   4  -2   7     3446.12     3365.84    119.62 o 
   5  -2   7     1391.73     1399.13     75.07 o 
   6  -2   7     4931.84     4811.17    164.17 o 
   7  -2   7      605.21      617.89     58.57 o 
   8  -2   7       12.40      -28.87     31.35 o 
   9  -2   7      139.92      155.92     47.85 o 
 -10  -1   7      577.77      572.52     69.30 o 
  -9  -1   7     1264.15     1206.92     81.67 o 
  -8  -1   7      987.98     1041.10     71.77 o 
  -7  -1   7     1047.08      990.78     65.17 o 
  -6  -1   7      342.77      332.16     26.50 o 
  -5  -1   7     3403.44     3371.95     82.24 o 
  -4  -1   7     6397.61     6348.23    103.17 o 
  -3  -1   7    15894.90    16477.92    241.91 o 
  -2  -1   7     9135.22     9458.34    144.96 o 
  -1  -1   7      284.80      269.55     17.44 o 
   0  -1   7     5181.26     5279.16    115.08 o 
   1  -1   7     6404.40     6291.49    127.41 o 
   2  -1   7     5365.09     5275.62    155.09 o 
   3  -1   7      731.18      658.32     45.37 o 
   4  -1   7       76.83       80.02     28.05 o 
   5  -1   7     1773.27     1774.49     84.97 o 
   6  -1   7     2410.83     2388.26    103.94 o 
   7  -1   7     1479.18     1318.29     80.85 o 
   8  -1   7      444.32      437.23     56.10 o 
   9  -1   7      123.09      144.37     50.32 o 
 -11   0   7      158.29      146.84     52.80 o 
 -10   0   7      178.94      207.89     50.32 o 
  -9   0   7      986.43     1014.70     76.72 o 
  -8   0   7     1638.33     1608.67     84.97 o 
  -7   0   7     1902.79     2019.50     93.22 o 
  -6   0   7      566.91      570.14     24.62 o 
  -5   0   7      378.55      386.16     27.44 o 
  -4   0   7      277.47      261.81     20.93 o 
  -3   0   7    12740.81    12780.66    227.79 o 
  -2   0   7     8034.79     8403.05    180.25 o 
  -1   0   7      527.96      478.72     59.81 o 
   0   0   7      104.16      119.84     15.17 o 
   1   0   7     2490.66     2458.17     63.38 o 
   2   0   7     8322.13     8384.81    167.15 o 
   3   0   7     3419.24     3389.76    114.67 o 
   4   0   7     2139.07     2081.37     86.62 o 
   5   0   7       54.72       50.32     28.05 o 
   6   0   7      469.67      504.88     51.97 o 
   7   0   7     1194.17     1172.27     79.20 o 
   8   0   7      860.79      878.58     75.90 o 
 -11   1   7      525.64      608.82     72.60 o 
 -10   1   7      110.28      174.89     46.20 o 
  -9   1   7       97.27      137.77     42.07 o 
  -8   1   7     2050.53     1833.89     89.92 o 
  -7   1   7     4697.55     4672.39    106.98 o 
  -6   1   7     2994.80     2957.94    123.33 o 
  -5   1   7     2132.50     2139.46     55.52 o 
  -4   1   7      156.21      171.36     28.05 o 
  -3   1   7    11068.54    10850.56    434.75 o 
  -2   1   7    13171.39    12239.89    959.84 o 
  -1   1   7     8598.44     8362.90    159.45 o 
   0   1   7     7343.61     7116.89    207.48 o 
   1   1   7      171.65      233.02     27.22 o 
   2   1   7     1208.25     1188.31     55.68 o 
   3   1   7     2124.12     2138.52    111.78 o 
   4   1   7     3167.64     3377.45     91.97 o 
   5   1   7     1357.52     1447.57     61.55 o 
   6   1   7      110.01      115.13     33.00 o 
   7   1   7      130.89      141.91     62.28 o 
   8   1   7      842.36     1009.75    107.24 o 
 -11   2   7      696.96      641.82     70.12 o 
 -10   2   7      844.66      806.81     70.12 o 
  -9   2   7      541.02      521.37     53.62 o 
  -8   2   7        3.42       14.37     14.11 o 
  -7   2   7     2241.27     2324.74     94.87 o 
  -6   2   7     5399.81     3056.48    102.30 o 
  -5   2   7     5340.22     5221.44    119.62 o 
  -4   2   7     1668.70     1553.74     44.33 o 
  -3   2   7      314.58      324.50     19.81 o 
  -2   2   7     4652.55     4840.19    100.01 o 
  -1   2   7     9595.46     9584.40    180.75 o 
   0   2   7     9646.42     9261.91    177.18 o 
   1   2   7     2991.32     2831.99     71.11 o 
   2   2   7      147.62      183.71     34.24 o 
   3   2   7     1063.11     1057.46     46.99 o 
   4   2   7     3043.25     3119.14     89.18 o 
   5   2   7     2747.62     2662.77     85.22 o 
   6   2   7      425.03      619.54     80.02 o 
   7   2   7       20.44       28.87     53.62 o 
 -12   3   7       84.27       64.35     47.85 o 
 -11   3   7      461.85      485.90     62.70 o 
 -10   3   7     1469.31     1319.11     84.15 o 
  -9   3   7     2495.41     2539.73     78.11 o 
  -8   3   7      649.91      678.53     37.62 o 
  -7   3   7        6.61       28.39     15.45 o 
  -6   3   7     1368.60     1430.45     46.67 o 
  -5   3   7     8762.53     8603.83    165.52 o 
  -4   3   7     8030.96     8136.28    155.75 o 
  -3   3   7     3992.53     3811.75    126.22 o 
  -2   3   7      202.67      227.91     17.82 o 
  -1   3   7     1676.94     1588.39     46.77 o 
   0   3   7     5652.62     5357.76    135.71 o 
   1   3   7     4470.44     4362.20     98.71 o 
   2   3   7     3538.60     3509.10     88.18 o 
   3   3   7      352.09      299.96     30.06 o 
   4   3   7      429.31      455.38     67.65 o 
   5   3   7      803.71      818.36     89.92 o 
   6   3   7      774.00      835.68     94.87 o 
   7   3   7      171.59      212.01     70.95 o 
 -12   4   7       87.65      116.32     48.67 o 
 -11   4   7      262.68      273.06     52.80 o 
 -10   4   7     1161.45     1118.46    111.78 o 
  -9   4   7     2539.93     2604.10     79.04 o 
  -8   4   7     2664.44     2595.54    168.29 o 
  -7   4   7      814.74      799.75     38.79 o 
  -6   4   7       29.53       22.65     15.03 o 
  -5   4   7     1759.35     1710.21     49.91 o 
  -4   4   7     8729.68     8827.49    168.24 o 
  -3   4   7     5188.19     4996.69    103.10 o 
  -2   4   7      635.27      627.17     27.73 o 
  -1   4   7        4.77       15.19     12.82 o 
   0   4   7      592.28      576.13     30.06 o 
   1   4   7     4365.65     4224.62    162.52 o 
   2   4   7     2201.65     2114.37    114.67 o 
   3   4   7     1036.85      964.38     84.97 o 
   4   4   7       10.72       52.80     47.85 o 
   5   4   7       96.71       64.35     54.45 o 
   6   4   7      315.91      339.88     74.25 o 
 -12   5   7     1051.59     1074.10     86.62 o 
 -11   5   7      636.96      592.64     45.21 o 
 -10   5   7       55.18       52.69     24.20 o 
  -9   5   7     1129.85     1102.89     50.16 o 
  -8   5   7     3004.08     2975.60     82.19 o 
  -7   5   7     4922.25     4596.10    105.99 o 
  -6   5   7     3529.37     3395.13     83.61 o 
  -5   5   7      296.49      371.22     25.03 o 
  -4   5   7     1493.96     1530.71     45.28 o 
  -3   5   7     4038.98     4272.96     91.38 o 
  -2   5   7     5984.98     5833.29    189.74 o 
  -1   5   7     2350.11     2307.41    104.77 o 
   0   5   7       52.05       87.45     33.82 o 
   1   5   7      340.69      419.08     56.92 o 
   2   5   7     1445.14     1426.36     99.00 o 
   3   5   7     1215.14     1193.72    102.30 o 
   4   5   7      715.21      735.86     88.27 o 
   5   5   7       34.61      -45.37     45.37 o 
 -12   6   7      321.74      291.24     40.78 o 
 -11   6   7      674.60      704.05     47.52 o 
 -10   6   7      579.32      628.77     42.85 o 
  -9   6   7        3.36       -9.58     33.41 o 
  -8   6   7      978.44     1006.33     58.16 o 
  -7   6   7     3333.11     3463.21     99.00 o 
  -6   6   7     4890.91     4879.58    117.97 o 
  -5   6   7     2361.46     2485.60    108.89 o 
  -4   6   7       22.18       46.20     31.35 o 
  -3   6   7      751.77      722.66     58.57 o 
  -2   6   7     2690.51     2667.92    117.97 o 
  -1   6   7     4433.56     4301.34    163.34 o 
   0   6   7     1237.60     1062.55     79.20 o 
   1   6   7       96.58      123.74     45.37 o 
   2   6   7      153.80      194.69     55.27 o 
   3   6   7      723.77      825.78     94.05 o 
   4   6   7      881.47      815.89     99.00 o 
 -12   7   7      339.75      402.42     43.90 o 
 -11   7   7      874.64      925.62     54.80 o 
 -10   7   7     1513.04     1540.28     77.55 o 
  -9   7   7      747.05      766.15     50.74 o 
  -8   7   7      164.40      179.64     25.94 o 
  -7   7   7      874.93      881.88     66.82 o 
  -6   7   7     2976.66     3025.95    127.87 o 
  -5   7   7     1830.09     1918.03     97.35 o 
  -4   7   7     1480.33     1537.73     89.92 o 
  -3   7   7      384.20      431.45     51.97 o 
  -2   7   7      423.22      485.08     58.57 o 
  -1   7   7     1084.63     1074.92     80.85 o 
   0   7   7     1606.95     1625.17    103.94 o 
   1   7   7      914.54      707.82     79.20 o 
   2   7   7       88.04       40.42     49.50 o 
   3   7   7       41.46       18.97     56.10 o 
 -12   8   7        8.54       12.74     19.39 o 
 -11   8   7      220.76      304.41     56.10 o 
 -10   8   7     1133.03     1117.00     82.50 o 
  -9   8   7     1984.38     1993.93    108.07 o 
  -8   8   7      912.99      996.55     77.55 o 
  -7   8   7       51.51       -6.60     32.17 o 
  -6   8   7     2023.07     1930.41    102.30 o 
  -5   8   7     3296.43     3640.55    149.32 o 
  -4   8   7     2249.43     2314.84    114.67 o 
  -3   8   7     1471.48     1431.31     92.40 o 
  -2   8   7      257.36      261.51     50.32 o 
  -1   8   7       74.80       84.15     45.37 o 
   0   8   7      512.90      597.27     74.25 o 
   1   8   7      878.72      972.63     98.17 o 
   2   8   7      434.19      414.95     78.37 o 
 -11   9   7        1.75      -13.20     40.42 o 
 -10   9   7      106.26      189.74     51.15 o 
  -9   9   7     1225.73     1311.69     90.75 o 
  -8   9   7     1954.35     1969.18    112.19 o 
  -7   9   7     1144.32     1329.84     92.40 o 
  -6   9   7      748.23      824.13     72.60 o 
  -5   9   7       21.68       46.20     37.95 o 
  -4   9   7     1106.06     1119.47     86.62 o 
  -3   9   7     1667.34     1546.80     97.35 o 
  -2   9   7     1025.49      996.55     87.45 o 
  -1   9   7      313.99      423.20     67.65 o 
   0   9   7        6.61       -9.90     47.02 o 
   1   9   7      244.70      298.64     71.77 o 
 -11  10   7      635.76      702.04     76.72 o 
 -10  10   7       25.86       74.25     48.67 o 
  -9  10   7      146.21      166.64     51.97 o 
  -8  10   7     1210.67     1225.07     90.75 o 
  -7  10   7     1127.38     1041.10     87.45 o 
  -6  10   7      962.37      909.93     80.02 o 
  -5  10   7      286.51      255.74     56.92 o 
  -4  10   7       81.55       73.42     43.72 o 
  -3  10   7      594.45      591.50     70.95 o 
  -2  10   7     1121.42     1089.77     96.52 o 
  -1  10   7      792.78      810.11     90.75 o 
 -10  11   7      572.00      625.32     78.37 o 
  -9  11   7       65.04       26.40     42.90 o 
  -8  11   7       84.64      114.67     51.15 o 
  -7  11   7      527.20      694.62     79.20 o 
  -6  11   7      917.32      870.33     83.32 o 
  -5  11   7      825.94      791.14     84.15 o 
  -4  11   7      121.08      137.85     35.45 o 
  -3  11   7       24.75      -35.47     43.72 o 
  -7  12   7       58.31       38.77     49.50 o 
  -6  12   7      413.45      421.55     70.12 o 
   2 -12   8       22.50      -27.22     47.02 o 
   3 -12   8      285.89      287.09     68.47 o 
   4 -12   8      673.40      712.77     80.02 o 
   5 -12   8     1032.57     1138.44     99.00 o 
   0 -11   8      878.65      612.95     79.20 o 
   1 -11   8      989.74      890.13     87.45 o 
   2 -11   8      393.80      493.33     70.12 o 
   3 -11   8       15.56       33.82     44.55 o 
   4 -11   8      162.50      181.49     52.80 o 
   5 -11   8      630.45      837.33     82.50 o 
   6 -11   8     1239.19     1159.89     94.05 o 
  -2 -10   8      263.67      224.39     60.22 o 
  -1 -10   8      128.47      192.22     56.92 o 
   0 -10   8       44.37       30.52     42.07 o 
   1 -10   8     1248.78     1229.19     92.40 o 
   2 -10   8     1239.19     1224.24     89.10 o 
   3 -10   8      866.24      861.26     79.20 o 
   4 -10   8       73.63      113.02     42.90 o 
   5 -10   8      227.79      299.46     55.27 o 
   6 -10   8      919.21      986.74     56.87 o 
   7 -10   8     1328.91     1300.14     89.92 o 
   8 -10   8     1095.37     1247.34     94.05 o 
   9 -10   8      325.62      282.14     59.40 o 
  -3  -9   8      608.11      642.64     77.55 o 
  -2  -9   8      948.14      954.48     85.80 o 
  -1  -9   8      336.11      367.11     58.57 o 
   0  -9   8        6.89       27.22     37.12 o 
   1  -9   8      102.03      130.34     42.07 o 
   2  -9   8      832.06      866.21     72.60 o 
   3  -9   8     1968.78     1946.06    127.04 o 
   4  -9   8     2823.25     2873.77    249.96 o 
   5  -9   8      603.17      685.45     47.25 o 
   6  -9   8       86.09       97.35     42.90 o 
   7  -9   8      889.35      816.71     72.60 o 
   8  -9   8     1162.05     1258.06     92.40 o 
   9  -9   8      922.31     1058.42     87.45 o 
  -5  -8   8      276.32      322.56     70.12 o 
  -4  -8   8       99.38      170.77     54.45 o 
  -3  -8   8       72.41       75.90     44.55 o 
  -2  -8   8     1622.74     1697.77    103.12 o 
  -1  -8   8     3412.61     3229.72    143.54 o 
   1  -8   8      870.93      860.06     45.22 o 
   2  -8   8       22.09       25.12     22.32 o 
   3  -8   8     1451.35     1440.06     63.11 o 
   4  -8   8     3319.61     3427.93     98.77 o 
   5  -8   8     2652.16     2675.34    117.14 o 
   6  -8   8      345.43      350.61     51.97 o 
   7  -8   8       28.00       -3.30     33.00 o 
   8  -8   8      691.45      658.32     69.30 o 
   9  -8   8     1012.30      937.15     82.50 o 
  -6  -7   8      231.50      181.49     57.75 o 
  -5  -7   8     1009.68     1064.20     93.22 o 
  -4  -7   8      770.90      862.08     80.85 o 
  -3  -7   8      125.98      119.46     25.74 o 
  -2  -7   8      422.56      462.88     33.40 o 
  -1  -7   8     1382.68     1358.56     53.52 o 
   0  -7   8     4019.11     3942.52    111.37 o 
   1  -7   8     4607.07     4571.73    113.21 o 
   2  -7   8     1291.20     1237.39     52.41 o 
   3  -7   8      250.20      254.12     31.35 o 
   4  -7   8     1509.10     1497.07     60.79 o 
   5  -7   8     3866.11     3586.93    136.94 o 
   6  -7   8     3305.68     3197.54    130.34 o 
   7  -7   8      459.22      542.82     59.40 o 
   8  -7   8       29.24       16.50     37.12 o 
   9  -7   8      542.83      551.07     70.95 o 
  10  -7   8      456.37      502.40     71.77 o 
  -6  -6   8       64.90       70.12     46.20 o 
  -5  -6   8      686.48      744.84     56.10 o 
  -4  -6   8     1555.63     1564.22     61.82 o 
  -3  -6   8     1718.39     1604.46    120.03 o 
  -2  -6   8      665.56      623.92     38.03 o 
  -1  -6   8      254.36      274.56     27.35 o 
   0  -6   8     2042.78     1924.71     63.38 o 
   1  -6   8     4654.74     4425.48    109.76 o 
   2  -6   8     3963.05     3788.48     98.72 o 
   3  -6   8      978.48      992.15     65.58 o 
   4  -6   8       25.19        3.30     28.05 o 
   5  -6   8      764.83      788.66     61.87 o 
   6  -6   8     2524.36     2479.83    110.54 o 
   7  -6   8     1386.84     1495.65     88.27 o 
   8  -6   8      296.47      261.51     51.15 o 
   9  -6   8        0.40      -29.70     37.95 o 
  10  -6   8      323.06      316.78     64.35 o 
  -7  -5   8      655.13      838.98     68.47 o 
  -6  -5   8      225.40      263.76     33.59 o 
  -5  -5   8      108.49      170.94     28.52 o 
  -4  -5   8     1932.70     1920.79     68.47 o 
  -3  -5   8     2455.24     2510.78    109.72 o 
  -2  -5   8     3004.25     2914.52     79.99 o 
  -1  -5   8      940.10      886.52     71.77 o 
   0  -5   8     1379.68     1352.97     51.88 o 
   1  -5   8     4249.86     4349.47    106.52 o 
   2  -5   8     3824.04     3934.35    210.78 o 
   3  -5   8     7908.61     8441.81    243.36 o 
   4  -5   8     1383.15     1365.31     75.07 o 
   5  -5   8      238.27      252.44     40.42 o 
   6  -5   8      834.23      886.01     66.00 o 
   7  -5   8     1494.97     1397.48     87.45 o 
   8  -5   8     1228.51     1290.24     86.62 o 
   9  -5   8      509.16      529.62     66.82 o 
  10  -5   8       61.11      141.89     54.45 o 
  -8  -4   8      379.83      347.31     56.92 o 
  -7  -4   8     1383.80     1426.36     84.15 o 
  -6  -4   8     1524.90     1485.64     59.43 o 
  -5  -4   8     1380.42     1387.95     55.33 o 
  -4  -4   8       50.17       50.32     19.22 o 
  -3  -4   8     2577.63     2573.95     72.35 o 
  -2  -4   8     3218.34     3302.90     84.78 o 
  -1  -4   8     4251.71     4234.91    101.18 o 
   0  -4   8     3478.32     3561.94    151.38 o 
   1  -4   8        8.00        8.66     15.75 o 
   2  -4   8     2522.74     2452.61     98.17 o 
   3  -4   8     7915.68     8140.71    233.46 o 
   4  -4   8     4707.16     4686.60    155.09 o 
   5  -4   8      877.76      720.19     57.75 o 
   6  -4   8      288.20      342.36     46.20 o 
   7  -4   8      416.63      503.23     56.92 o 
   8  -4   8     1114.98     1142.57     82.50 o 
   9  -4   8      638.43      618.72     70.95 o 
  -9  -3   8        7.43       45.37     43.72 o 
  -8  -3   8       60.78       26.40     39.60 o 
  -7  -3   8     1317.20     1498.95     87.45 o 
  -6  -3   8     3703.56     3717.31     97.81 o 
  -5  -3   8     2205.66     2369.25    110.54 o 
  -4  -3   8      258.18      232.11     24.31 o 
  -3  -3   8      168.99      195.41     22.07 o 
  -2  -3   8     1578.86     1482.88     50.59 o 
  -1  -3   8     9089.45     9477.09    190.04 o 
   0  -3   8     5400.92     5259.62     91.94 o 
   1  -3   8     5015.88     5451.33    166.64 o 
   2  -3   8      138.31      104.77     28.05 o 
   3  -3   8     3789.84     3757.69    129.52 o 
   4  -3   8     4233.47     4215.54    142.72 o 
   5  -3   8     2200.88     2176.24     98.17 o 
   6  -3   8     2995.89     2819.71    117.97 o 
   7  -3   8      274.05      255.74     47.02 o 
   8  -3   8      177.50      290.39     52.80 o 
   9  -3   8      465.24      509.83     67.65 o 
 -10  -2   8      542.52      587.37     70.95 o 
  -9  -2   8      665.83      757.31     70.12 o 
  -8  -2   8      137.87      140.24     43.72 o 
  -7  -2   8       49.06       61.87     33.82 o 
  -6  -2   8     3050.24     2847.73    101.47 o 
  -5  -2   8     3336.08     3304.60     88.27 o 
  -4  -2   8     3342.65     3304.03    136.12 o 
  -3  -2   8      504.35      430.90     60.22 o 
  -2  -2   8       72.50       92.04     16.62 o 
  -1  -2   8     1268.69     1222.33     36.24 o 
   0  -2   8     4999.01     5161.94    107.48 o 
   1  -2   8     5958.60     6221.02    181.49 o 
   2  -2   8     2241.77     2337.11     90.75 o 
   3  -2   8       41.41       58.57     24.75 o 
   4  -2   8      682.60      636.04     50.32 o 
   5  -2   8     4408.05     4596.68    155.92 o 
   6  -2   8     1257.16     1268.79     76.72 o 
   7  -2   8      435.06      427.33     54.45 o 
   8  -2   8      139.75      152.62     46.20 o 
   9  -2   8       15.06       39.60     44.55 o 
 -10  -1   8      393.90      407.53     60.22 o 
  -9  -1   8      941.72     1059.25     81.67 o 
  -8  -1   8     1075.88     1042.75     71.77 o 
  -7  -1   8      141.47      188.92     38.77 o 
  -6  -1   8      104.76      116.58     21.29 o 
  -5  -1   8      843.67      844.57     38.49 o 
  -4  -1   8     4690.69     4783.65    135.71 o 
  -3  -1   8    36490.54    36811.13    524.30 o 
  -2  -1   8     1014.69     1034.29     32.10 o 
  -1  -1   8        1.39       37.87     12.21 o 
   0  -1   8      512.89      506.38     27.08 o 
   1  -1   8     5750.19     5740.20    121.30 o 
   2  -1   8     5709.34     5521.46    164.99 o 
   3  -1   8     1927.82     1950.21     83.32 o 
   4  -1   8      863.66      888.48     58.57 o 
   5  -1   8      804.31      719.37     56.92 o 
   6  -1   8     2101.38     2075.60    100.65 o 
   7  -1   8     1324.79     1438.73     87.45 o 
   8  -1   8      701.08      689.67     69.30 o 
 -11   0   8      297.68      378.66     63.52 o 
 -10   0   8        0.95       43.72     44.55 o 
  -9   0   8      655.89      735.86     67.65 o 
  -8   0   8     2135.19     2158.92    100.65 o 
  -7   0   8     1527.80     1553.40     78.37 o 
  -6   0   8     1098.83     1128.37     43.74 o 
  -5   0   8        6.71        7.39     10.39 o 
  -4   0   8       85.60      102.85     30.52 o 
  -3   0   8      742.84      703.59     26.95 o 
  -2   0   8    10885.71    11176.72    442.59 o 
  -1   0   8     7439.85     4664.32    138.59 o 
   0   0   8     2577.41     2673.33     67.36 o 
   1   0   8     4325.12     4402.26     99.57 o 
   2   0   8     3399.59     3204.94     82.22 o 
   3   0   8     2702.19     2632.33     76.48 o 
   4   0   8     1236.90     1228.37     66.82 o 
   5   0   8      152.10      138.59     34.65 o 
   6   0   8       60.09        3.30     29.70 o 
   7   0   8      646.34      658.32     64.35 o 
   8   0   8      917.28      910.38     76.31 o 
 -11   1   8      369.36      429.80     63.52 o 
 -10   1   8      438.46      457.03     59.40 o 
  -9   1   8        7.02       56.92     33.82 o 
  -8   1   8      483.67      424.85     48.67 o 
  -7   1   8     3475.76     3576.83     87.67 o 
  -6   1   8     4672.68     4784.42    104.29 o 
  -5   1   8     3997.90     3930.49     86.82 o 
  -4   1   8     2505.90     2648.27     77.96 o 
  -3   1   8     1461.16     1566.69     44.91 o 
  -2   1   8     5463.83     5059.66    554.37 o 
  -1   1   8    15130.63    14489.99    263.82 o 
   0   1   8     8385.43     8256.32    162.50 o 
   1   1   8      108.53       93.32     17.64 o 
   2   1   8      935.32      904.82     41.23 o 
   3   1   8      551.46      564.41     35.64 o 
   4   1   8     1888.11     1926.92     68.56 o 
   5   1   8     2165.12     2162.01     75.72 o 
   6   1   8      107.04      170.92     33.70 o 
   7   1   8       47.14       46.79     29.70 o 
 -11   2   8      721.98      760.61     74.25 o 
 -10   2   8     1192.54     1332.31     88.27 o 
  -9   2   8      721.02      655.02     60.22 o 
  -8   2   8        3.77       10.23     17.38 o 
  -7   2   8      616.82      529.21     57.33 o 
  -6   2   8     3718.15     3421.11    116.32 o 
  -5   2   8     4485.62     4605.75    141.89 o 
  -4   2   8     3193.93     3388.33     77.56 o 
  -3   2   8      428.87      472.42     25.33 o 
  -2   2   8     2764.01     2809.50     68.32 o 
  -1   2   8    12459.90    11772.39    219.90 o 
   0   2   8     3466.69     3300.06     80.10 o 
   1   2   8     2846.12     2772.83     73.52 o 
   2   2   8      556.56      544.42     34.29 o 
   3   2   8      941.94      984.29     55.68 o 
   4   2   8     1159.20     1229.22     54.66 o 
   5   2   8     1286.23     1321.67     60.78 o 
   6   2   8      739.09      691.32     85.80 o 
   7   2   8      152.68      179.84     66.00 o 
 -12   3   8        2.36       41.25     48.67 o 
 -11   3   8      308.10      253.26     55.27 o 
 -10   3   8     1030.85     1030.97     52.73 o 
  -9   3   8     2583.96     2470.74     76.39 o 
  -8   3   8      940.54      898.19     42.22 o 
  -7   3   8      378.19      380.93     27.70 o 
  -6   3   8      140.66      160.74     20.39 o 
  -5   3   8     5425.62     5150.42    129.11 o 
  -4   3   8    10059.69    10299.38    193.35 o 
  -3   3   8     2800.35     2763.33     67.19 o 
  -2   3   8      296.40      375.99     34.24 o 
  -1   3   8      935.90      894.85     36.07 o 
   0   3   8     2963.25     2886.39     79.20 o 
   1   3   8     3810.14     3663.30     96.93 o 
   2   3   8     5668.58     5545.84    126.04 o 
   3   3   8     2257.76     2083.85    114.67 o 
   4   3   8      304.07      315.13     61.87 o 
   5   3   8      369.36      514.77     76.72 o 
   6   3   8      548.82      477.65     78.37 o 
 -12   4   8      438.64      414.13     64.35 o 
 -11   4   8       20.45       27.15     27.22 o 
 -10   4   8      536.00      496.89     39.93 o 
  -9   4   8     1728.31     1673.26     60.94 o 
  -8   4   8     2790.11     2715.97     76.42 o 
  -7   4   8     1164.97     1108.27     63.52 o 
  -6   4   8      390.72      400.50     27.40 o 
  -5   4   8      306.81      280.02     27.64 o 
  -4   4   8     6845.87     6895.73    138.11 o 
  -3   4   8     4154.61     4191.97     91.73 o 
  -2   4   8     2388.08     2311.77     60.83 o 
  -1   4   8      514.52      497.90     41.25 o 
   0   4   8      522.43      485.08     53.62 o 
   1   4   8     1534.45     1578.15     94.05 o 
   2   4   8     1641.27     1724.17    105.59 o 
   3   4   8     1363.07     1449.45    103.12 o 
   4   4   8      226.01      146.84     55.27 o 
   5   4   8       31.68      117.14     54.45 o 
 -12   5   8      743.46      674.99     51.60 o 
 -11   5   8      684.40      676.96     64.35 o 
 -10   5   8        4.01      -15.47     21.56 o 
  -9   5   8      362.55      396.80     57.75 o 
  -8   5   8     3679.54     3515.48     92.42 o 
  -7   5   8     5351.19     5134.62    180.67 o 
  -6   5   8     3281.92     3265.99     82.10 o 
  -5   5   8      212.77      224.13     21.51 o 
  -4   5   8       27.41       36.99     14.62 o 
  -3   5   8     2305.58     2398.98    105.59 o 
  -2   5   8     5617.26     5249.22    179.84 o 
  -1   5   8     3801.69     3255.29    133.64 o 
   0   5   8       20.59       78.37     37.95 o 
   1   5   8        6.55       -0.82     33.00 o 
   2   5   8      928.16      937.15     89.10 o 
   3   5   8      919.04     1003.15     94.87 o 
   4   5   8      494.11      429.80     76.72 o 
   5   5   8       98.39       57.75     59.40 o 
 -12   6   8      430.73      354.71     43.06 o 
 -11   6   8     1234.58     1424.34     65.89 o 
 -10   6   8      743.83      803.49     59.40 o 
  -9   6   8       48.42       46.90     27.22 o 
  -8   6   8      230.62      214.95     28.18 o 
  -7   6   8     2307.86     2254.57     68.12 o 
  -6   6   8     4073.65     4231.32    100.37 o 
  -5   6   8     2457.77     2549.95    110.54 o 
  -4   6   8      995.56      909.93     67.65 o 
  -3   6   8      170.52      169.12     39.60 o 
  -2   6   8     2520.01     2436.11    113.02 o 
  -1   6   8     1900.81     1858.63    103.94 o 
   0   6   8     2244.32     1834.71    106.42 o 
   1   6   8      380.91      531.27     70.95 o 
   2   6   8       66.95       66.00     47.85 o 
   3   6   8      527.06      633.57     85.80 o 
   4   6   8      389.31      433.93     81.67 o 
 -12   7   8      104.49      108.63     34.36 o 
 -11   7   8      741.16      764.65     49.85 o 
 -10   7   8     1742.65     1671.05     66.56 o 
  -9   7   8      534.22      563.80     40.14 o 
  -8   7   8      538.11      554.37     59.40 o 
  -7   7   8      150.53      138.59     39.60 o 
  -6   7   8     1672.87     1822.34     96.52 o 
  -5   7   8     2601.96     2738.87    120.44 o 
  -4   7   8     2751.12     2982.23    127.87 o 
  -3   7   8      501.61      480.13     56.10 o 
  -2   7   8      251.15      350.61     52.80 o 
  -1   7   8      107.35       95.70     42.90 o 
   0   7   8     1402.53     1324.06    100.65 o 
   1   7   8     1361.73     1201.14     99.82 o 
   2   7   8      145.13      120.44     56.10 o 
   3   7   8        5.22       80.85     60.22 o 
 -12   8   8       50.65       62.70     47.02 o 
 -11   8   8       37.87       32.17     38.77 o 
 -10   8   8      492.10      625.32     65.17 o 
  -9   8   8     1386.14     1440.38     91.57 o 
  -8   8   8     1567.78     1739.84    101.47 o 
  -7   8   8      317.42      337.41     55.27 o 
  -6   8   8      810.75      820.01     70.95 o 
  -5   8   8     1775.28     1720.04     98.17 o 
  -4   8   8     2035.87     2032.70    110.54 o 
  -3   8   8     1209.03     1110.40     82.50 o 
  -2   8   8      324.76      376.18     58.57 o 
  -1   8   8       35.63       33.82     42.07 o 
   0   8   8      645.40      749.06     87.45 o 
   1   8   8      789.54      694.62     90.75 o 
   2   8   8      265.91      223.56     72.60 o 
 -11   9   8       24.29       33.00     44.55 o 
 -10   9   8       13.69       60.22     43.72 o 
  -9   9   8      752.61      757.31     75.07 o 
  -8   9   8     1685.60     1769.54    104.77 o 
  -7   9   8     1371.97     1382.63     93.22 o 
  -6   9   8      582.06      617.07     69.30 o 
  -5   9   8       44.28       76.72     40.42 o 
  -4   9   8      654.00      690.49     70.95 o 
  -3   9   8     1047.93     1141.74     89.92 o 
  -2   9   8     1125.03     1114.52     92.40 o 
  -1   9   8      230.72      266.46     64.35 o 
   0   9   8        0.11      -42.07     42.07 o 
 -10  10   8      257.90      348.96     64.35 o 
  -9  10   8       66.20      102.30     48.67 o 
  -8  10   8      702.79      546.12     71.77 o 
  -7  10   8      770.83      787.01     77.55 o 
  -6  10   8      979.76      861.26     80.02 o 
  -5  10   8      541.89      613.77     74.25 o 
  -4  10   8        2.96      -12.37     42.90 o 
  -3  10   8      228.68      272.24     58.57 o 
  -2  10   8      538.74      529.62     75.07 o 
  -1  10   8      464.44      476.83     80.85 o 
  -9  11   8      182.20      116.32     54.45 o 
  -8  11   8       12.54      -44.55     44.55 o 
  -7  11   8      303.49      256.56     59.40 o 
  -6  11   8      772.15      776.29     82.50 o 
  -5  11   8      887.87      937.98     89.92 o 
  -4  11   8      377.62      284.61     63.52 o 
  -3  11   8       10.86       -4.95     49.50 o 
   3 -12   9       49.36       20.62     51.97 o 
   4 -12   9      426.34      433.93     72.60 o 
   5 -12   9      915.16      928.90     92.40 o 
   0 -11   9      587.84      546.95     79.20 o 
   1 -11   9      743.10      660.79     78.37 o 
   2 -11   9      715.91      701.22     80.02 o 
   3 -11   9      322.44      395.16     66.82 o 
   4 -11   9      166.33       98.17     49.50 o 
   5 -11   9      408.26      505.70     70.95 o 
   6 -11   9      894.46      862.91     83.32 o 
  -2 -10   9      659.82      703.69     84.15 o 
  -1 -10   9      387.92      371.23     66.82 o 
   0 -10   9        3.27       -9.07     42.07 o 
   1 -10   9      875.21      861.26     80.85 o 
   2 -10   9     1350.98     1266.31     93.22 o 
   3 -10   9     1617.05     1418.93     96.52 o 
   4 -10   9      183.23      215.31     53.62 o 
   5 -10   9       10.34       -1.31     28.57 o 
   6 -10   9      425.59      547.77     70.12 o 
   7 -10   9     1157.68     1260.54     97.35 o 
   8 -10   9     1161.97     1275.39     94.87 o 
  -3  -9   9      418.49      389.38     66.82 o 
  -2  -9   9      731.72      878.58     87.45 o 
  -1  -9   9      247.53      172.42     50.32 o 
   0  -9   9      135.17      152.62     47.85 o 
   1  -9   9       34.95      -22.27     33.00 o 
   2  -9   9     1459.50     1467.59     64.01 o 
   3  -9   9      802.51      916.25     53.63 o 
   4  -9   9     1486.90     1545.57     67.36 o 
   5  -9   9      737.09      723.74     49.00 o 
   6  -9   9        0.21      -33.00     33.00 o 
   7  -9   9      827.95      894.26     79.20 o 
   8  -9   9      807.90      804.34     77.55 o 
   9  -9   9      807.81      969.33     87.45 o 
  -5  -8   9      334.64      346.48     70.12 o 
  -4  -8   9      135.84       99.82     50.32 o 
  -3  -8   9       19.97      -27.22     37.95 o 
  -2  -8   9     1168.86     1100.50     86.62 o 
  -1  -8   9     2671.99     2546.03    124.57 o 
   0  -8   9     1683.68     1572.16     61.17 o 
   1  -8   9      874.31      811.68     51.15 o 
   2  -8   9        3.43        2.60     21.49 o 
   3  -8   9      286.19      321.04     36.11 o 
   4  -8   9     1587.33     1598.22    125.39 o 
   5  -8   9     2110.75     2232.34    109.72 o 
   6  -8   9      425.81      424.03     56.10 o 
   7  -8   9      114.35      132.82     45.37 o 
   8  -8   9      249.42      241.71     52.80 o 
   9  -8   9      729.72      747.41     78.37 o 
  -6  -7   9      179.48      156.74     59.40 o 
  -5  -7   9      677.08      737.51     80.02 o 
  -4  -7   9      878.87      937.98     84.15 o 
  -3  -7   9      375.21      380.27     34.89 o 
  -2  -7   9        9.82       12.15     20.40 o 
  -1  -7   9      996.95      995.87     48.67 o 
   0  -7   9     2453.95     2319.07     73.88 o 
   1  -7   9     2469.25     2523.03     79.35 o 
   2  -7   9     2399.48     2393.25     77.79 o 
   3  -7   9      314.73      288.65     33.54 o 
   4  -7   9      563.55      531.27     58.57 o 
   5  -7   9     4126.36     3824.51    147.67 o 
   6  -7   9     2602.75     2628.32    122.09 o 
   7  -7   9      728.21      802.69     70.95 o 
   8  -7   9       80.78       90.75     45.37 o 
   9  -7   9      230.51      206.24     57.75 o 
  -6  -6   9       10.97       21.61     28.32 o 
  -5  -6   9      392.32      419.24     39.57 o 
  -4  -6   9     1142.42     1217.89    107.24 o 
  -3  -6   9     2208.43     2335.43     74.57 o 
  -2  -6   9     1317.59     1274.96     53.43 o 
  -1  -6   9        0.40       -4.70     18.79 o 
   0  -6   9     1145.76     1134.72     50.08 o 
   1  -6   9     3081.89     2984.63     87.62 o 
   2  -6   9     6427.85     6240.60    145.23 o 
   3  -6   9     2277.76     2431.98    107.24 o 
   4  -6   9      382.24      381.96     51.15 o 
   5  -6   9       48.02       14.02     31.35 o 
   6  -6   9     1728.31     1611.97     90.75 o 
   7  -6   9     2120.76     1970.00    103.94 o 
   8  -6   9      533.20      524.67     65.17 o 
   9  -6   9       59.08      111.37     51.97 o 
  -7  -5   9      537.21      521.37     59.40 o 
  -6  -5   9      253.02      257.99     34.27 o 
  -5  -5   9       16.81        9.35     22.32 o 
  -4  -5   9     1159.86     1151.85     84.97 o 
  -3  -5   9     2526.02     2380.04     72.57 o 
  -2  -5   9     2629.61     2502.27    132.82 o 
  -1  -5   9     1422.54     1378.95     52.74 o 
   0  -5   9        2.39        6.47     18.06 o 
   1  -5   9     2074.26     2144.92     69.93 o 
   2  -5   9     5187.62     5204.67    171.59 o 
   3  -5   9     6028.25     6230.10    197.17 o 
   4  -5   9     1121.37     1115.35     70.95 o 
   5  -5   9       13.07       33.00     30.52 o 
   6  -5   9      654.65      600.57     60.22 o 
   7  -5   9     1462.49     1466.78     90.75 o 
   8  -5   9     1015.48     1019.65     81.67 o 
   9  -5   9      510.23      615.42     72.60 o 
  -8  -4   9      222.62      239.24     51.97 o 
  -7  -4   9      901.74      946.23     71.77 o 
  -6  -4   9     1411.83     1537.26    230.99 o 
  -5  -4   9     2146.32     2031.67     68.47 o 
  -4  -4   9       95.00       61.44     28.87 o 
  -3  -4   9      995.50     1021.30     45.91 o 
  -2  -4   9     2427.57     2352.93     70.23 o 
  -1  -4   9     4024.78     4036.01    100.67 o 
   0  -4   9     3404.51     3367.94     90.01 o 
   1  -4   9       11.92       12.37     25.57 o 
   2  -4   9     1161.29     1003.15     65.17 o 
   3  -4   9     3524.47     3488.76    128.69 o 
   4  -4   9     5221.08     5423.29    177.37 o 
   5  -4   9     1704.47     1799.24     90.75 o 
   6  -4   9       56.50       33.82     33.82 o 
   7  -4   9      161.95      103.12     42.07 o 
   8  -4   9      473.73      391.03     60.22 o 
   9  -4   9      544.31      655.84     75.07 o 
  -9  -3   9      120.48      153.44     47.85 o 
  -8  -3   9        9.04       29.70     37.12 o 
  -7  -3   9      222.95      181.49     41.25 o 
  -6  -3   9     2226.60     2111.32     70.25 o 
  -5  -3   9     3344.53     3527.93    111.37 o 
  -4  -3   9     1479.51     1459.89     53.63 o 
  -3  -3   9        7.46       -6.68     15.24 o 
  -2  -3   9      458.98      425.58     39.19 o 
  -1  -3   9     4303.46     4267.65    103.85 o 
   0  -3   9     5517.26     5668.89    136.53 o 
   1  -3   9     3774.72     3923.51    135.29 o 
   2  -3   9      602.86      611.30     49.50 o 
   3  -3   9      920.08      960.25     61.87 o 
   4  -3   9     3464.01     3577.03    131.99 o 
   5  -3   9     2717.62     2795.79    115.49 o 
   6  -3   9     1578.27     1555.87     89.92 o 
   7  -3   9      356.78      352.26     52.80 o 
   8  -3   9       41.39       57.75     42.07 o 
   9  -3   9      289.22      308.54     63.52 o 
  -9  -2   9      621.39      649.24     68.47 o 
  -8  -2   9      601.97      701.22     65.17 o 
  -7  -2   9       20.95       40.42     28.87 o 
  -6  -2   9     1378.11     1368.66     68.47 o 
  -5  -2   9     3714.53     3749.57     95.27 o 
  -4  -2   9     4326.95     4352.14    220.26 o 
  -3  -2   9     3405.36     3389.67     86.12 o 
  -2  -2   9       20.17       13.69     15.13 o 
  -1  -2   9      732.17      724.44     29.87 o 
   0  -2   9     4760.92     4784.84    104.50 o 
   1  -2   9     4106.82     4044.65     95.06 o 
   2  -2   9     3120.52     3068.03    113.84 o 
   3  -2   9      461.24      552.72     50.32 o 
   4  -2   9      147.94      111.37     33.00 o 
   5  -2   9     1453.53     1256.41     75.07 o 
   6  -2   9     1026.23     1066.67     73.42 o 
   7  -2   9      665.65      778.76     70.95 o 
   8  -2   9      254.64      245.84     56.10 o 
 -10  -1   9      257.67      381.96     61.87 o 
  -9  -1   9      698.82      973.45     76.72 o 
  -8  -1   9     1476.27     1597.95     89.92 o 
  -7  -1   9      765.00      821.66     59.40 o 
  -6  -1   9      119.82      106.02     22.73 o 
  -5  -1   9     2162.66     2091.44     64.41 o 
  -4  -1   9     4576.16     4690.14    158.80 o 
  -3  -1   9    10342.63    10307.73    189.68 o 
  -2  -1   9     4317.49     4369.43     96.52 o 
  -1  -1   9      318.80      290.74     26.81 o 
   0  -1   9      644.64      667.81     44.14 o 
   1  -1   9     8379.25     8559.83    171.45 o 
   2  -1   9     5774.71     5662.94    126.39 o 
   3  -1   9     3019.76     2916.23    110.54 o 
   4  -1   9      687.85      599.75     51.97 o 
   5  -1   9       60.14       28.05     29.70 o 
   6  -1   9     1008.78      981.70     73.42 o 
   7  -1   9      772.84      867.86     75.07 o 
   8  -1   9      560.94      733.39     72.60 o 
 -10   0   9       33.28       29.70     40.42 o 
  -9   0   9      586.63      530.45     59.40 o 
  -8   0   9     1751.99     1935.36     97.35 o 
  -7   0   9     2182.48     2167.17     97.35 o 
  -6   0   9      880.02      896.73     58.57 o 
  -5   0   9      403.38      432.28     41.25 o 
  -4   0   9      632.70      615.17     27.75 o 
  -3   0   9     1564.21     1506.41     43.69 o 
  -2   0   9     5948.44     6133.77    124.82 o 
  -1   0   9     3945.82     3827.81    126.22 o 
   0   0   9     2086.41     2070.06     70.95 o 
   1   0   9      209.36      216.98     27.22 o 
   2   0   9     2365.18     2413.04     70.71 o 
   3   0   9     2959.03     2980.29     84.80 o 
   4   0   9     1744.13     1758.87     66.80 o 
   5   0   9      381.76      421.47     39.44 o 
   6   0   9        1.37       37.77     26.69 o 
   7   0   9      307.36      333.96     42.60 o 
   8   0   9      557.48      608.64     78.37 o 
 -11   1   9      415.94      517.25     69.30 o 
 -10   1   9      653.13      626.14     66.00 o 
  -9   1   9      216.76      223.56     44.55 o 
  -8   1   9      326.25      360.51     47.85 o 
  -7   1   9     1475.27     1396.66     73.42 o 
  -6   1   9     3352.86     3151.92     77.01 o 
  -5   1   9     2081.73     2020.33     55.77 o 
  -4   1   9      501.42      538.27     26.76 o 
  -3   1   9       93.70       81.93     15.17 o 
  -2   1   9     2800.69     2547.61    243.36 o 
  -1   1   9     9282.05     8741.04    171.43 o 
   0   1   9     2845.66     2850.48    197.99 o 
   1   1   9     1230.87     1263.93     79.20 o 
   2   1   9       11.48       55.38     20.21 o 
   3   1   9     1108.39     1060.07     49.54 o 
   4   1   9     1872.22     1990.62     70.96 o 
   5   1   9     1336.09     1340.38     63.22 o 
   6   1   9      417.63      379.01     40.88 o 
   7   1   9        5.45      -16.50     47.85 o 
 -11   2   9      653.67      622.84     70.12 o 
 -10   2   9     1263.52     1227.54     84.15 o 
  -9   2   9     1183.24     1213.52     80.02 o 
  -8   2   9       48.83       45.37     31.35 o 
  -7   2   9      155.34      171.67     54.03 o 
  -6   2   9     2446.63     2462.40     66.49 o 
  -5   2   9     4905.54     4717.12    145.19 o 
  -4   2   9     4084.03     3813.91    110.96 o 
  -3   2   9     1619.43     1617.24     61.46 o 
  -2   2   9       48.17       75.14     16.80 o 
  -1   2   9     3635.47     3365.48    135.71 o 
   0   2   9     5593.79     5522.70    121.21 o 
   1   2   9     2492.47     2531.47     71.91 o 
   2   2   9      224.93      202.78     51.97 o 
   3   2   9      413.33      404.11     34.33 o 
   4   2   9      654.94      628.72     56.92 o 
   5   2   9      593.04      589.02     76.72 o 
   6   2   9      654.86      674.82     89.92 o 
 -11   3   9      131.80      143.54     49.50 o 
 -10   3   9      937.15      955.30     74.25 o 
  -9   3   9     1500.15     1518.62     58.95 o 
  -8   3   9     2139.91     2025.60     64.41 o 
  -7   3   9      678.00      664.07     36.30 o 
  -6   3   9       88.38       75.17     18.64 o 
  -5   3   9     2734.75     2577.94     81.26 o 
  -4   3   9     7748.75     7826.26    154.90 o 
  -3   3   9     3594.06     3662.91     85.61 o 
  -2   3   9      781.94      770.28     35.48 o 
  -1   3   9       89.49       96.44     18.83 o 
   0   3   9     1841.56     1745.71     82.91 o 
   1   3   9     3154.24     3003.26    112.19 o 
   2   3   9     3842.50     3367.49    147.67 o 
   3   3   9     1207.96     1115.35     88.27 o 
   4   3   9        0.37       -2.47     40.42 o 
   5   3   9      160.43      164.99     56.92 o 
   6   3   9      500.56      433.93     80.85 o 
 -12   4   9      627.94      672.34     77.55 o 
 -11   4   9       30.48      -16.50     38.77 o 
 -10   4   9      274.55      274.06     33.77 o 
  -9   4   9      806.26      748.28     80.43 o 
  -8   4   9     2006.73     1967.39     64.14 o 
  -7   4   9     1688.40     1584.84     63.52 o 
  -6   4   9      665.98      689.03     38.36 o 
  -5   4   9      129.97      132.47     20.40 o 
  -4   4   9     1706.14     1660.07     63.11 o 
  -3   4   9     7150.07     7322.87    147.41 o 
  -2   4   9     4713.64     4643.24    103.60 o 
  -1   4   9     1283.12     1154.94     73.42 o 
   0   4   9      378.84      409.18     53.62 o 
   1   4   9      266.06      281.31     51.15 o 
   2   4   9      753.84      871.98     80.02 o 
   3   4   9     1081.05     1181.34     99.82 o 
   4   4   9      553.28      709.47     87.45 o 
   5   4   9       16.75      -14.85     47.02 o 
 -12   5   9      412.77      410.83     64.35 o 
 -11   5   9      660.05      657.63     56.10 o 
 -10   5   9      218.72      212.31     32.02 o 
  -9   5   9       73.92      113.68     24.75 o 
  -8   5   9     1948.28     1900.83     70.12 o 
  -7   5   9     3126.85     3026.08     81.25 o 
  -6   5   9     3221.97     3207.26     81.99 o 
  -5   5   9      551.88      495.41     30.52 o 
  -4   5   9        1.48       -6.60     13.78 o 
  -3   5   9     1880.75     1926.28     94.05 o 
  -2   5   9     3353.59     3207.44    131.99 o 
  -1   5   9     1779.87     1675.49     94.05 o 
   0   5   9     1694.70     1585.57     96.52 o 
   1   5   9        2.24       -3.30     34.65 o 
   2   5   9      387.23      339.06     62.70 o 
   3   5   9      833.18      836.51     92.40 o 
   4   5   9      638.36      637.69     90.75 o 
 -12   6   9      479.57      515.94     47.24 o 
 -11   6   9     1131.50     1101.85     58.12 o 
 -10   6   9     1498.25     1444.95    146.84 o 
  -9   6   9      156.69      143.73     38.36 o 
  -8   6   9       14.53       -0.27     21.45 o 
  -7   6   9     1480.01     1450.09     67.23 o 
  -6   6   9     2321.62     2441.88    109.72 o 
  -5   6   9     3487.02     3698.30    142.72 o 
  -4   6   9     1271.05     1307.56     82.50 o 
  -3   6   9        0.24       18.15     31.35 o 
  -2   6   9     2469.29     2488.08    120.44 o 
  -1   6   9      869.92      849.71     74.25 o 
   0   6   9     1947.60     1698.59    105.59 o 
   1   6   9      749.05      737.51     82.50 o 
   2   6   9        3.21       -2.47     43.72 o 
   3   6   9      135.69       87.45     60.22 o 
 -12   7   9       32.27       33.21     49.09 o 
 -11   7   9      561.03      504.99     43.74 o 
 -10   7   9     1733.56     1805.47    115.91 o 
  -9   7   9     1175.52     1135.97     79.20 o 
  -8   7   9      580.00      599.75     64.35 o 
  -7   7   9       31.75       66.00     37.12 o 
  -6   7   9     1123.74     1092.25     76.72 o 
  -5   7   9     1610.34     1849.56     99.82 o 
  -4   7   9     2459.35     2647.30    125.39 o 
  -3   7   9      629.08      591.50     63.52 o 
  -2   7   9      187.49      145.19     47.02 o 
  -1   7   9      270.49      263.99     56.92 o 
   0   7   9     1079.73     1185.47    100.65 o 
   1   7   9      974.83      963.55     98.17 o 
   2   7   9      102.59      108.07     59.40 o 
 -11   8   9       33.68      -11.55     38.77 o 
 -10   8   9      140.02      184.79     49.50 o 
  -9   8   9     1738.34     1687.87    101.47 o 
  -8   8   9     1490.73     1558.35     99.00 o 
  -7   8   9      965.31      824.96     73.42 o 
  -6   8   9        3.64       45.37     36.30 o 
  -5   8   9      503.61      433.93     59.40 o 
  -4   8   9     1790.93     1889.16    106.42 o 
  -3   8   9      993.48     1147.52     90.75 o 
  -2   8   9      379.32      366.28     60.22 o 
  -1   8   9       10.50       12.37     42.90 o 
   0   8   9      175.32      138.59     58.57 o 
   1   8   9      466.96      377.83     79.20 o 
 -11   9   9       46.45       35.47     43.72 o 
 -10   9   9        0.89        8.25     44.55 o 
  -9   9   9      434.53      539.52     68.47 o 
  -8   9   9     1099.66     1118.65     90.75 o 
  -7   9   9      820.44     1028.72     87.45 o 
  -6   9   9     1094.43     1277.04     95.70 o 
  -5   9   9       17.05       -1.65     37.95 o 
  -4   9   9      442.60      320.08     59.40 o 
  -3   9   9      797.16      750.71     78.37 o 
  -2   9   9     1163.10      999.85     92.40 o 
  -1   9   9      323.20      311.83     71.77 o 
   0   9   9        2.91      -50.32     50.32 o 
 -10  10   9      242.94      306.89     62.70 o 
  -9  10   9        7.92       51.15     51.15 o 
  -8  10   9      316.30      350.61     62.70 o 
  -7  10   9      777.43      763.09     80.02 o 
  -6  10   9     1297.93     1417.28    100.65 o 
  -5  10   9      440.93      438.05     66.00 o 
  -4  10   9        3.70        2.47     46.20 o 
  -3  10   9       64.23       94.05     52.80 o 
  -2  10   9      299.13      473.53     76.72 o 
  -8  11   9        8.82       11.55     49.50 o 
  -7  11   9      238.41      207.89     62.70 o 
  -6  11   9      628.14      721.84     84.97 o 
  -5  11   9      660.13      680.59     84.97 o 
   1 -11  10      569.38      502.40     74.25 o 
   2 -11  10      758.37      711.12     81.67 o 
   3 -11  10      466.38      379.48     65.17 o 
   4 -11  10       77.32      102.30     51.15 o 
   5 -11  10      196.03      277.19     63.52 o 
  -1 -10  10      515.91      384.43     66.82 o 
   0 -10  10       52.00       25.57     42.07 o 
   1 -10  10      303.15      348.13     61.05 o 
   2 -10  10     1568.57     1626.00    106.42 o 
   3 -10  10     1024.98     1001.50     89.10 o 
   4 -10  10      874.69      861.97     56.24 o 
   5 -10  10       58.38       40.25     32.95 o 
   6 -10  10       80.49      109.72     52.80 o 
   7 -10  10      795.08      928.90     88.27 o 
  -3  -9  10      257.54      209.54     58.57 o 
  -2  -9  10      574.07      454.55     67.65 o 
  -1  -9  10      616.75      694.62     76.72 o 
   0  -9  10      613.34      599.75     70.95 o 
   1  -9  10      119.31       89.84     28.94 o 
   2  -9  10      915.49      925.37     95.70 o 
   3  -9  10      873.53      894.87     55.07 o 
   4  -9  10     1308.73     1526.09    130.34 o 
   5  -9  10     1033.84     1086.47     85.80 o 
   6  -9  10       10.53       -4.95     40.42 o 
   7  -9  10      117.94      103.94     51.15 o 
   8  -9  10      410.94      374.53     65.17 o 
  -4  -8  10      268.10      360.51     66.82 o 
  -3  -8  10        0.52       24.75     39.60 o 
  -2  -8  10      799.92      608.00     69.30 o 
  -1  -8  10     1576.15     1657.72     65.95 o 
   0  -8  10     2096.30     2094.43     72.88 o 
   1  -8  10      532.69      557.92     42.87 o 
   2  -8  10       56.69       83.84     28.05 o 
   3  -8  10      514.46      524.12     42.80 o 
   4  -8  10     1451.58     1656.52     99.00 o 
   5  -8  10     2065.18     2053.32    108.89 o 
   6  -8  10      652.64      753.19     74.25 o 
   7  -8  10      266.70      350.61     56.92 o 
   8  -8  10       29.24        9.07     42.07 o 
  -5  -7  10      513.43      445.48     68.47 o 
  -4  -7  10      830.82      780.26     50.48 o 
  -3  -7  10      544.32      531.14     40.20 o 
  -2  -7  10       27.38       34.02     23.58 o 
  -1  -7  10      521.90      479.70     37.22 o 
   0  -7  10     1911.98     1700.82     64.47 o 
   1  -7  10     1698.78     1678.64    124.98 o 
   2  -7  10     1145.71     1180.78    178.19 o 
   3  -7  10       86.45      109.23     33.82 o 
   4  -7  10      348.80      367.11     52.80 o 
   5  -7  10     1913.77     2040.95    106.42 o 
   6  -7  10     2310.49     2306.59    117.14 o 
   7  -7  10      758.77      763.91     73.42 o 
   8  -7  10      149.55      102.30     51.15 o 
   9  -7  10       38.36       38.77     47.02 o 
  -6  -6  10       19.71       24.70     28.07 o 
  -5  -6  10      155.67      156.73     30.92 o 
  -4  -6  10      934.48      889.06     48.34 o 
  -3  -6  10     1299.46     1392.74     72.60 o 
  -2  -6  10     1971.10     1969.58     83.32 o 
  -1  -6  10      108.35      104.77     24.38 o 
   0  -6  10      715.28      706.28     43.97 o 
   1  -6  10     1378.08     1460.63     60.53 o 
   2  -6  10     2173.58     2176.82     75.73 o 
   3  -6  10     2399.58     2483.95    112.19 o 
   4  -6  10     1432.83     1446.98     86.62 o 
   5  -6  10      232.84      162.52     42.90 o 
   6  -6  10     1312.24     1387.58     87.45 o 
   7  -6  10     1598.60     1571.55     98.17 o 
   8  -6  10      692.80      676.47     72.60 o 
   9  -6  10      156.58      169.12     56.10 o 
  -7  -5  10      730.68      793.61     71.77 o 
  -6  -5  10      416.68      507.20     41.22 o 
  -5  -5  10        3.73      -11.72     21.49 o 
  -4  -5  10      454.69      426.84     35.79 o 
  -3  -5  10     1601.62     1531.93     58.49 o 
  -2  -5  10     3072.69     3073.73     87.80 o 
  -1  -5  10     3533.83     3331.52     92.40 o 
   0  -5  10      754.78      736.25     56.51 o 
   1  -5  10      315.56      322.93     37.12 o 
   2  -5  10      943.17     1041.10     71.77 o 
   3  -5  10     4508.36     4728.67    165.82 o 
   4  -5  10     1705.30     1852.86     96.52 o 
   5  -5  10      205.22      185.62     42.07 o 
   6  -5  10       48.53       36.30     35.47 o 
   7  -5  10      798.18      872.81     75.07 o 
   8  -5  10     1133.72     1164.02     89.10 o 
   9  -5  10      452.51      395.16     67.65 o 
  -8  -4  10       81.14       96.52     44.55 o 
  -7  -4  10      832.34      955.30     75.07 o 
  -6  -4  10     1589.45     1632.97     65.98 o 
  -5  -4  10     1442.76     1559.86    111.78 o 
  -4  -4  10      312.88      320.73     56.92 o 
  -3  -4  10      731.69      690.40     39.57 o 
  -2  -4  10     2659.13     2749.06     80.10 o 
  -1  -4  10     3476.41     3616.36     96.83 o 
   0  -4  10     4081.56     4078.00    106.44 o 
   1  -4  10     1374.76     1369.43     80.85 o 
   2  -4  10       71.10       93.22     34.65 o 
   3  -4  10     3187.34     3109.27    124.57 o 
   4  -4  10     4711.00     4379.71    156.74 o 
   5  -4  10      687.21      728.44     62.70 o 
   6  -4  10      992.71      956.95     75.90 o 
   7  -4  10       13.62       63.52     39.60 o 
   8  -4  10      478.79      419.90     66.00 o 
  -9  -3  10      310.94      343.18     58.57 o 
  -8  -3  10       22.92       89.10     41.25 o 
  -7  -3  10      100.83       60.22     36.30 o 
  -6  -3  10      756.72      827.56     47.21 o 
  -5  -3  10     2120.14     2188.92     70.14 o 
  -4  -3  10     2377.17     2348.41     72.23 o 
  -3  -3  10       99.50      130.77     23.19 o 
  -2  -3  10      398.60      408.26     31.69 o 
  -1  -3  10     2924.48     2907.98    113.84 o 
   0  -3  10     4091.62     4258.44    148.49 o 
   1  -3  10     6300.78     6620.51    141.35 o 
   2  -3  10     1077.68     1124.42     70.12 o 
   3  -3  10      205.58      174.07     37.95 o 
   4  -3  10     2349.91     2387.43    108.07 o 
   5  -3  10     2040.63     2036.00    101.47 o 
   6  -3  10      992.34      967.68     72.60 o 
   7  -3  10      196.93      189.74     47.85 o 
   8  -3  10       19.26       66.00     47.85 o 
  -9  -2  10      662.07      796.09     73.42 o 
  -8  -2  10      636.61      659.14     64.35 o 
  -7  -2  10      222.71      240.06     42.07 o 
  -6  -2  10       65.79       86.63     24.16 o 
  -5  -2  10     1777.62     1866.58     62.38 o 
  -4  -2  10     3844.49     4057.50    101.18 o 
  -3  -2  10     3680.14     3804.61    118.79 o 
  -2  -2  10      316.23      334.11     39.60 o 
  -1  -2  10      409.43      414.86     26.16 o 
   0  -2  10     2285.41     2337.09    144.37 o 
   1  -2  10     2699.13     2501.78     70.79 o 
   2  -2  10     3041.43     3135.72     85.14 o 
   3  -2  10     1094.85     1098.02     67.65 o 
   4  -2  10      262.85      270.59     42.90 o 
   5  -2  10     1524.33     1673.84     90.75 o 
   6  -2  10     1179.85     1182.17     79.20 o 
   7  -2  10      464.00      584.07     66.82 o 
   8  -2  10      154.29      154.27     53.62 o 
 -10  -1  10       54.54       51.97     47.02 o 
  -9  -1  10      452.74      540.35     61.87 o 
  -8  -1  10     1067.33     1214.34     78.37 o 
  -7  -1  10     2205.49     2087.15     97.35 o 
  -6  -1  10      507.23      518.04     35.29 o 
  -5  -1  10      372.73      372.59     29.94 o 
  -4  -1  10     1406.50     1476.68     71.77 o 
  -3  -1  10     5555.77     5525.58    169.94 o 
  -2  -1  10     4330.62     4374.71     95.91 o 
  -1  -1  10     1183.21     1222.24     43.92 o 
   0  -1  10      299.73      324.21     25.84 o 
   1  -1  10     4561.70     4650.02    109.04 o 
   2  -1  10     4607.80     4803.33    114.76 o 
   3  -1  10     2863.92     2900.36     84.44 o 
   4  -1  10      985.43     1019.65     70.12 o 
   5  -1  10        2.41       14.02     31.35 o 
   6  -1  10      242.93      239.24     47.85 o 
   7  -1  10      293.93      339.88     56.10 o 
   8  -1  10      701.18      827.23     64.01 o 
 -10   0  10       16.77       31.35     42.07 o 
  -9   0  10      267.24      245.84     47.85 o 
  -8   0  10     1400.29     1380.16     80.85 o 
  -7   0  10     3491.65     3301.49    127.04 o 
  -6   0  10     2825.35     2851.89    111.37 o 
  -5   0  10      104.70       88.27     27.22 o 
  -4   0  10      320.69      333.05     32.17 o 
  -3   0  10     2854.23     2844.40     69.74 o 
  -2   0  10     5674.75     5594.80    215.31 o 
  -1   0  10     3921.76     3835.24    130.34 o 
   0   0  10     3216.50     3294.99    182.32 o 
   1   0  10        0.47       -7.66     16.30 o 
   2   0  10     1964.82     1945.69     65.39 o 
   3   0  10     2416.14     2430.11     76.23 o 
   4   0  10     1415.49     1527.15     63.30 o 
   5   0  10      674.64      742.82     54.45 o 
   6   0  10       54.39       78.72     30.81 o 
   7   0  10      129.29      110.07     41.25 o 
 -11   1  10      534.44      560.97     69.30 o 
 -10   1  10      652.15      712.77     70.95 o 
  -9   1  10      479.88      477.65     57.75 o 
  -8   1  10      308.60      267.29     42.90 o 
  -7   1  10     2077.22     2268.64     99.00 o 
  -6   1  10     2891.43     2789.19    108.07 o 
  -5   1  10     2732.52     2733.76     79.61 o 
  -4   1  10      793.41      821.68     35.79 o 
  -3   1  10        8.19        8.61     21.86 o 
  -2   1  10     1764.72     1634.76     66.82 o 
  -1   1  10     3777.77     3693.55     89.78 o 
   0   1  10     3255.94     3211.12    112.19 o 
   1   1  10     1221.60     1197.05     48.04 o 
   2   1  10        2.33       -2.80     18.83 o 
   3   1  10      602.18      685.74     43.33 o 
   4   1  10     1214.48     1177.35     76.31 o 
   5   1  10     1166.50     1220.74     61.05 o 
   6   1  10      575.89      589.02     82.50 o 
   7   1  10       45.94       64.35     53.62 o 
 -11   2  10      286.52      266.46     59.40 o 
 -10   2  10      771.48      706.99     69.30 o 
  -9   2  10     1023.19      996.55     71.77 o 
  -8   2  10      321.72      398.46     47.02 o 
  -7   2  10      351.87      346.77     42.07 o 
  -6   2  10      978.67      917.85     58.57 o 
  -5   2  10     3671.85     3268.26    101.88 o 
  -4   2  10     4406.87     2922.83    103.94 o 
  -3   2  10     2157.00     2141.98     61.18 o 
  -2   2  10      236.52      229.73     23.83 o 
  -1   2  10      873.51      825.69     39.70 o 
   0   2  10     2382.13     2222.33     66.83 o 
   1   2  10     2329.25     2217.70    125.81 o 
   2   2  10      788.64      791.11     43.80 o 
   3   2  10        8.71       39.46     23.19 o 
   4   2  10      282.76      301.94     62.70 o 
   5   2  10      613.20      560.97     80.02 o 
   6   2  10      355.30      325.86     73.42 o 
 -11   3  10        5.74       -4.12     36.30 o 
 -10   3  10      514.05      518.90     60.22 o 
  -9   3  10     1339.22     1308.39     80.02 o 
  -8   3  10     1252.09     1267.14     74.25 o 
  -7   3  10     1025.35      893.68     42.57 o 
  -6   3  10       26.27       23.71     17.73 o 
  -5   3  10     1190.42     1149.30     43.12 o 
  -4   3  10     3135.78     3002.72    112.61 o 
  -3   3  10     2151.38     2164.90     61.54 o 
  -2   3  10     2384.07     2304.82     65.78 o 
  -1   3  10      257.34      242.46     25.35 o 
   0   3  10      687.33      630.03     37.66 o 
   1   3  10     1933.24     1965.05    108.07 o 
   2   3  10     2519.02     2488.08    128.69 o 
   3   3  10      489.76      457.03     66.00 o 
   4   3  10        6.44        1.65     40.42 o 
   5   3  10       45.33       31.35     47.02 o 
 -11   4  10      191.46      131.99     47.02 o 
 -10   4  10        3.73      -11.55     33.00 o 
  -9   4  10      798.57      782.12     44.81 o 
  -8   4  10     1591.23     1638.71     59.49 o 
  -7   4  10     2083.22     1981.68     62.87 o 
  -6   4  10     1814.95     1882.62     59.10 o 
  -5   4  10        3.27        3.45     16.62 o 
  -4   4  10     1583.38     1698.11     54.29 o 
  -3   4  10     4652.97     4510.78    103.10 o 
  -2   4  10     4351.51     4195.71     98.66 o 
  -1   4  10     2288.83     2045.08    101.47 o 
   0   4  10       42.18       89.92     38.77 o 
   1   4  10      269.80      396.81     59.40 o 
   2   4  10      698.44      727.61     80.02 o 
   3   4  10      818.99      781.24     84.97 o 
   4   4  10      325.19      323.38     70.95 o 
   5   4  10       74.03       43.72     60.22 o 
 -12   5  10      354.54      306.89     61.87 o 
 -11   5  10      866.07      853.72     53.07 o 
 -10   5  10      303.71      304.82     34.62 o 
  -9   5  10        2.24        3.65     20.32 o 
  -8   5  10      491.11      543.18     36.87 o 
  -7   5  10     1869.39     1995.18    122.09 o 
  -6   5  10     1804.17     1908.34     61.17 o 
  -5   5  10     1416.39     1411.88     50.35 o 
  -4   5  10      194.15      271.41     46.20 o 
  -3   5  10      767.71      733.39     64.35 o 
  -2   5  10     3955.36     3588.58    145.19 o 
  -1   5  10     1545.81     1562.47     93.22 o 
   0   5  10     1085.16      996.55     80.02 o 
   1   5  10       73.09       56.92     44.55 o 
   2   5  10       28.55       73.42     47.02 o 
   3   5  10      316.79      329.16     70.12 o 
   4   5  10      630.14      732.56     98.17 o 
 -11   6  10      879.54      877.38     54.24 o 
 -10   6  10     1235.05     1198.51     85.38 o 
  -9   6  10      546.71      484.64     38.76 o 
  -8   6  10       29.95       32.69     22.07 o 
  -7   6  10      535.13      499.93     56.92 o 
  -6   6  10     1333.19     1271.26     83.32 o 
  -5   6  10     2558.93     2573.05    117.14 o 
  -4   6  10     1714.34     1880.91    105.59 o 
  -3   6  10       72.82       80.02     38.77 o 
  -2   6  10      414.90      467.75     58.57 o 
  -1   6  10     1705.01     1587.22    100.65 o 
   0   6  10     1190.97     1170.62     91.57 o 
   1   6  10      625.21      534.57     76.72 o 
   2   6  10      118.84       53.62     55.27 o 
   3   6  10        7.01      -44.55     44.55 o 
 -11   7  10      358.17      372.99     41.37 o 
 -10   7  10      554.12      622.02     66.00 o 
  -9   7  10     1927.63     1979.90    106.42 o 
  -8   7  10      820.43      814.24     71.77 o 
  -7   7  10        2.79        6.60     33.82 o 
  -6   7  10      774.36      839.81     72.60 o 
  -5   7  10     1214.77     1409.86     93.22 o 
  -4   7  10     1936.67     2082.20    114.67 o 
  -3   7  10      459.56      377.83     56.10 o 
  -2   7  10      406.71      332.46     56.92 o 
  -1   7  10       23.22      -35.47     35.47 o 
   0   7  10      827.76      857.13     88.27 o 
   1   7  10      798.59      792.79     94.87 o 
   2   7  10      262.38      256.56     71.77 o 
 -11   8  10        9.57       64.35     45.37 o 
 -10   8  10      214.47      238.41     55.27 o 
  -9   8  10      932.46     1130.20     87.45 o 
  -8   8  10     2034.15     2055.80    113.02 o 
  -7   8  10     1844.14     2030.23    113.84 o 
  -6   8  10      354.37      359.68     58.57 o 
  -5   8  10      302.10      367.11     58.57 o 
  -4   8  10      698.35      673.17     73.42 o 
  -3   8  10     1145.18     1236.61     95.70 o 
  -2   8  10      494.70      494.15     70.95 o 
  -1   8  10       70.16       30.52     48.67 o 
   0   8  10       28.48       16.50     54.45 o 
 -10   9  10        2.79       46.20     43.72 o 
  -9   9  10      256.17      197.99     56.10 o 
  -8   9  10      476.09      579.95     73.42 o 
  -7   9  10      517.58      611.30     74.25 o 
  -6   9  10      826.71      777.94     80.02 o 
  -5   9  10      124.32      208.71     54.45 o 
  -4   9  10       97.92      115.49     47.85 o 
  -3   9  10      606.55      637.69     75.90 o 
  -2   9  10      744.01      608.00     80.02 o 
  -1   9  10      376.54      328.33     74.25 o 
  -9  10  10       48.28       95.70     55.27 o 
  -8  10  10       63.65       92.40     49.50 o 
  -7  10  10      759.48      742.46     83.32 o 
  -6  10  10      826.60      914.06     88.27 o 
  -5  10  10      563.31      492.50     71.77 o 
  -4  10  10      114.99      131.99     53.62 o 
  -3  10  10       49.16       14.85     45.37 o 
   1 -11  11      616.05      540.35     77.55 o 
   2 -11  11      989.12      967.68     95.70 o 
   3 -11  11      296.01      312.66     67.65 o 
   4 -11  11       36.31      -19.80     44.55 o 
   5 -11  11       58.29       36.30     51.15 o 
  -1 -10  11      446.66      457.03     71.77 o 
   0 -10  11       95.90      119.62     51.97 o 
   1 -10  11      136.70      110.54     52.80 o 
   2 -10  11     1148.02     1010.58     89.92 o 
   3 -10  11     1319.32     1293.54     99.00 o 
   4 -10  11     1056.28     1153.05     66.50 o 
   5 -10  11      145.07      142.72     51.97 o 
   6 -10  11       67.50       76.72     52.80 o 
   7 -10  11      316.88      473.53     71.77 o 
  -3  -9  11       61.84       23.92     51.97 o 
  -2  -9  11      592.67      569.22     74.25 o 
  -1  -9  11      913.01      899.21     85.80 o 
   0  -9  11      847.31      705.34     75.90 o 
   1  -9  11       24.77       31.53     26.53 o 
   2  -9  11        5.45       20.89     26.81 o 
   3  -9  11      681.41      742.11     54.48 o 
   4  -9  11     1413.65     1379.33     97.35 o 
   5  -9  11      834.58      824.96     80.02 o 
   6  -9  11       75.71      116.32     49.50 o 
   7  -9  11        1.27       33.00     46.20 o 
  -4  -8  11      379.47      410.83     67.65 o 
  -3  -8  11      196.84      187.27     56.10 o 
  -2  -8  11      110.12       85.80     28.06 o 
  -1  -8  11      816.57      801.57     48.93 o 
   0  -8  11     1410.38     1345.95     61.43 o 
   1  -8  11     1134.45     1060.00     56.82 o 
   2  -8  11      239.89      258.62     58.16 o 
   3  -8  11      140.13      126.69     38.77 o 
   4  -8  11     1162.89     1363.66     95.70 o 
   5  -8  11     1110.23     1196.19     91.57 o 
   6  -8  11     1287.66     1197.02     89.92 o 
   7  -8  11      368.39      377.83     63.52 o 
   8  -8  11        1.54       51.97     46.20 o 
  -5  -7  11      414.94      294.51     60.22 o 
  -4  -7  11     1047.71     1044.40     56.29 o 
  -3  -7  11      655.39      647.47     45.39 o 
  -2  -7  11      323.68      277.38     56.51 o 
  -1  -7  11      165.01      156.37     29.60 o 
   0  -7  11      711.77      692.93     98.58 o 
   1  -7  11     2981.63     2859.89     92.03 o 
   2  -7  11     1618.72     1658.59     70.29 o 
   3  -7  11       81.32      145.19     43.72 o 
   4  -7  11       81.38       77.55     42.07 o 
   5  -7  11      747.56      744.94     71.77 o 
   6  -7  11     1564.72     1572.37    101.47 o 
   7  -7  11     1218.88     1135.97     88.27 o 
   8  -7  11      198.65      199.64     56.10 o 
  -6  -6  11       16.87       15.66     29.68 o 
  -5  -6  11       74.69       84.37     51.15 o 
  -4  -6  11      667.15      650.00     45.19 o 
  -3  -6  11     1582.71     1512.29     61.39 o 
  -2  -6  11     1272.88     1388.94     65.58 o 
  -1  -6  11      248.29      278.59     32.06 o 
   0  -6  11      529.71      566.69     41.63 o 
   1  -6  11     1779.63     1764.59     69.93 o 
   2  -6  11     1261.25     1125.25     79.20 o 
   3  -6  11     1297.17     1314.99     84.97 o 
   4  -6  11     1082.52     1086.47     79.20 o 
   5  -6  11        8.00      -23.10     32.17 o 
   6  -6  11      819.76      974.28     79.20 o 
   7  -6  11      917.60      890.96     80.02 o 
   8  -6  11     1039.59     1115.35     94.05 o 
  -7  -5  11      458.64      465.28     61.05 o 
  -6  -5  11      388.62      394.88     38.87 o 
  -5  -5  11       72.45       82.84     26.90 o 
  -4  -5  11       15.31       28.67     23.36 o 
  -3  -5  11     1241.84     1190.78    136.12 o 
  -2  -5  11     2992.25     2903.69     87.13 o 
  -1  -5  11     3527.73     3561.38    113.02 o 
   0  -5  11      810.40      843.86     49.33 o 
   1  -5  11        7.62       -4.95     33.00 o 
   2  -5  11      401.55      359.68     51.15 o 
   3  -5  11     1880.15     1917.21     99.00 o 
   4  -5  11     1356.89     1300.14     83.32 o 
   5  -5  11      252.27      288.74     51.15 o 
   6  -5  11      110.83      166.64     46.20 o 
   7  -5  11      279.19      314.31     57.75 o 
   8  -5  11      430.16      485.08     67.65 o 
  -8  -4  11       56.74        9.07     39.60 o 
  -7  -4  11      231.72      348.13     51.97 o 
  -6  -4  11     1137.84     1177.95     58.70 o 
  -5  -4  11     1454.53     1434.62     60.95 o 
  -4  -4  11      223.41      270.99     30.07 o 
  -3  -4  11      147.33      175.38     64.76 o 
  -2  -4  11     1114.38     1067.80     50.25 o 
  -1  -4  11     2801.87     2795.24     85.46 o 
   0  -4  11     1789.90     1741.49     91.57 o 
   1  -4  11     3166.76     3380.69    134.47 o 
   2  -4  11      370.84      422.38     51.15 o 
   3  -4  11      682.27      593.97     58.57 o 
   4  -4  11     2539.02     2510.35    115.49 o 
   5  -4  11     1387.89     1180.52     80.85 o 
   6  -4  11      969.01      956.95     76.72 o 
   7  -4  11        6.54      -36.30     36.30 o 
   8  -4  11      176.38      150.97     51.97 o 
  -9  -3  11      291.03      354.73     61.87 o 
  -8  -3  11      104.16       85.80     43.72 o 
  -7  -3  11        1.71       18.97     34.65 o 
  -6  -3  11      697.49      757.67     57.33 o 
  -5  -3  11     2194.84     2304.50    130.34 o 
  -4  -3  11     1676.45     1500.27     58.12 o 
  -3  -3  11     1371.53     1343.73     58.16 o 
  -2  -3  11       42.07       49.50     28.05 o 
  -1  -3  11     1853.89     1937.83     93.22 o 
   0  -3  11     3790.84     3962.28    147.67 o 
   1  -3  11     5387.58     5411.63    123.46 o 
   2  -3  11     2165.21     2155.62    100.65 o 
   3  -3  11        2.43        2.47     31.35 o 
   4  -3  11       22.29       40.42     35.47 o 
   5  -3  11     2624.46     2329.69    111.37 o 
   6  -3  11     1186.46     1126.07     81.67 o 
   7  -3  11      312.99      380.31     59.40 o 
   8  -3  11        2.33       65.17     47.02 o 
  -9  -2  11      421.97      472.70     63.52 o 
  -8  -2  11     1026.93     1134.32     82.50 o 
  -7  -2  11      270.50      297.81     47.02 o 
  -6  -2  11       38.55       21.67     22.41 o 
  -5  -2  11     1247.18     1282.18     54.26 o 
  -4  -2  11     2349.63     2466.55    173.24 o 
  -3  -2  11     4213.63     4420.96    149.32 o 
  -2  -2  11      514.03      465.28     47.02 o 
  -1  -2  11        2.00       28.87     26.40 o 
   0  -2  11     1185.74     1148.33    102.30 o 
   1  -2  11     3707.08     3840.67     96.79 o 
   2  -2  11     4203.97     4114.81    104.98 o 
   3  -2  11     1243.06     1230.25     55.65 o 
   4  -2  11       67.13       47.85     36.30 o 
   5  -2  11      634.06      582.42     60.22 o 
   6  -2  11     1061.57     1114.52     80.85 o 
   7  -2  11      442.44      495.80     66.00 o 
 -10  -1  11        6.02      -12.37     41.25 o 
  -9  -1  11      185.41      169.12     48.67 o 
  -8  -1  11     1048.87     1158.24     80.02 o 
  -7  -1  11     1270.46     1177.22     75.07 o 
  -6  -1  11      797.79      861.26     62.70 o 
  -5  -1  11     1363.74     1417.28     75.07 o 
  -4  -1  11      925.19      871.16     58.57 o 
  -3  -1  11     3262.90     3520.93    127.04 o 
  -2  -1  11     2082.12     2005.48     89.92 o 
  -1  -1  11     1072.28     1047.16     59.81 o 
   0  -1  11       88.29      139.32     34.24 o 
   1  -1  11     2060.56     2161.61     68.54 o 
   2  -1  11     1819.39     1832.41    102.30 o 
   3  -1  11     3518.11     3496.28    126.22 o 
   4  -1  11      822.14      916.46     66.82 o 
   5  -1  11       22.36        9.50     26.16 o 
   6  -1  11       96.22      104.43     32.31 o 
   7  -1  11      194.85      207.52     40.80 o 
 -10   0  11      151.54      134.47     50.32 o 
  -9   0  11       57.40      115.49     42.90 o 
  -8   0  11      550.76      565.10     59.40 o 
  -7   0  11     1744.59     1746.44     89.10 o 
  -6   0  11     2346.61     2384.13    101.47 o 
  -5   0  11     1280.22     1265.49     69.30 o 
  -4   0  11      291.56      326.68     38.77 o 
  -3   0  11     1258.83     1314.74     45.54 o 
  -2   0  11     2386.85     2456.17     67.87 o 
  -1   0  11     5289.93     5105.68    164.99 o 
   0   0  11     2091.49     2064.10     65.02 o 
   1   0  11       83.26       58.25     20.90 o 
   2   0  11      363.10      323.10     31.69 o 
   3   0  11     1479.66     1458.93     84.97 o 
   4   0  11     1322.12     1381.14     77.96 o 
   5   0  11      734.20      749.21     52.03 o 
   6   0  11      109.69      164.81     37.58 o 
   7   0  11       90.65      138.42     38.85 o 
 -11   1  11      375.41      418.25     65.17 o 
 -10   1  11      790.31      727.61     71.77 o 
  -9   1  11      581.60      510.65     59.40 o 
  -8   1  11        0.11      -27.22     27.22 o 
  -7   1  11      734.36      778.76     59.40 o 
  -6   1  11     4746.57     4491.91    150.97 o 
  -5   1  11     4526.68     4315.37    143.54 o 
  -4   1  11     1327.94     1360.34     46.31 o 
  -3   1  11      312.74      319.86     26.23 o 
  -2   1  11      199.75      170.12     22.73 o 
  -1   1  11     4733.05     4887.22    130.76 o 
   0   1  11     3228.12     3161.38     85.60 o 
   1   1  11     1035.66      937.67     47.32 o 
   2   1  11       92.70       88.93     25.00 o 
   3   1  11      206.27      216.42     30.92 o 
   4   1  11      825.03      869.79     52.69 o 
   5   1  11      536.95      589.97     48.34 o 
   6   1  11      463.40      481.78     80.85 o 
 -11   2  11      183.78      221.91     55.27 o 
 -10   2  11      653.44      643.47     68.47 o 
  -9   2  11     1032.47     1016.35     77.55 o 
  -8   2  11      892.69      885.18     66.82 o 
  -7   2  11       45.47       27.22     29.70 o 
  -6   2  11     2333.58     2342.33     66.89 o 
  -5   2  11     2471.29     2418.39     67.08 o 
  -4   2  11     3858.90     3806.36    127.87 o 
  -3   2  11     2897.08     2907.33     76.57 o 
  -2   2  11      126.09      113.77     21.73 o 
  -1   2  11      583.45      596.81     42.07 o 
   0   2  11     1601.06     1525.61    117.56 o 
   1   2  11     3335.14     3346.20     91.85 o 
   2   2  11     1612.21     1621.22     84.15 o 
   3   2  11      241.56      257.39     52.80 o 
   4   2  11      110.05      126.22     47.85 o 
   5   2  11      287.32      321.73     68.47 o 
 -11   3  11        2.76      -17.32     36.30 o 
 -10   3  11      255.21      308.53     51.97 o 
  -9   3  11      879.97      849.71     67.65 o 
  -8   3  11     1109.46     1121.12     70.12 o 
  -6   3  11       17.36       34.59     35.06 o 
  -5   3  11      374.76      418.25     29.83 o 
  -4   3  11     1442.24     1494.20     62.28 o 
  -3   3  11     1866.98     1962.44     61.19 o 
  -2   3  11     1368.79     1333.76     51.07 o 
  -1   3  11      342.54      381.86     31.47 o 
   0   3  11      125.90      143.25     25.96 o 
   1   3  11      480.30      453.73     58.57 o 
   2   3  11     1284.46     1343.03     99.00 o 
   3   3  11      411.40      410.83     66.00 o 
   4   3  11      109.58      147.67     55.27 o 
   5   3  11        6.96       68.47     56.10 o 
 -11   4  11      286.67      221.09     52.80 o 
 -10   4  11       23.48       18.97     35.47 o 
  -9   4  11      414.54      453.70     36.53 o 
  -8   4  11     1521.36     1580.71     59.49 o 
  -7   4  11     1403.80     1409.60     53.37 o 
  -6   4  11     1835.29     1823.86     60.59 o 
  -5   4  11      159.29      174.97     26.81 o 
  -4   4  11      480.64      459.02     42.90 o 
  -3   4  11     2067.99     2157.61     65.01 o 
  -2   4  11     1972.05     2017.85    100.65 o 
  -1   4  11     2167.49     1998.88    103.12 o 
   0   4  11      235.68      130.34     42.07 o 
   1   4  11       89.10       99.00     46.20 o 
   2   4  11      617.58      572.52     72.60 o 
   3   4  11      718.80      693.79     83.32 o 
   4   4  11      329.72      335.76     72.60 o 
 -11   5  11      818.02      711.94     72.60 o 
 -10   5  11      681.74      836.82     60.22 o 
  -9   5  11       73.84       79.16     25.49 o 
  -8   5  11       94.44       93.35     25.91 o 
  -7   5  11      936.85      921.19     45.22 o 
  -6   5  11     1846.96     1922.86    123.33 o 
  -5   5  11     1414.72     1545.15     89.92 o 
  -4   5  11      687.44      738.34     64.35 o 
  -3   5  11       23.20        1.65     33.00 o 
  -2   5  11     2107.02     1977.43    104.77 o 
  -1   5  11     1301.62     1107.92     84.15 o 
   0   5  11     1150.55      843.93     78.37 o 
   1   5  11      188.86      182.32     52.80 o 
   2   5  11       17.77       27.22     45.37 o 
   3   5  11      279.69      172.42     66.82 o 
 -11   6  11      566.24      583.31     46.66 o 
 -10   6  11     1036.58     1014.45     53.63 o 
  -9   6  11      709.04      722.36     45.66 o 
  -8   6  11      111.78      102.30     41.25 o 
  -7   6  11      118.27       99.82     40.42 o 
  -6   6  11      963.51      936.33     76.72 o 
  -5   6  11     2010.80     2217.49    113.02 o 
  -4   6  11     1814.77     1733.24     96.52 o 
  -3   6  11      472.07      536.22     62.70 o 
  -2   6  11       44.71       80.02     42.90 o 
  -1   6  11      793.99      735.04     77.55 o 
   0   6  11     1106.82     1038.62     90.75 o 
   1   6  11      636.69      655.84     81.67 o 
   2   6  11      136.79       86.62     59.40 o 
 -11   7  11      153.31      142.72     48.67 o 
 -10   7  11      413.96      524.67     65.17 o 
  -9   7  11      936.39     1156.59     90.75 o 
  -8   7  11      871.16     1052.65     83.32 o 
  -7   7  11       10.01       33.82     37.95 o 
  -6   7  11      172.69      189.74     51.97 o 
  -5   7  11      660.46      788.66     72.60 o 
  -4   7  11     1696.29     1868.53    108.89 o 
  -3   7  11      835.26      757.31     74.25 o 
  -2   7  11      206.57      178.19     53.62 o 
  -1   7  11        2.84       27.22     46.20 o 
   0   7  11      345.95      314.31     68.47 o 
   1   7  11      389.76      416.60     79.20 o 
 -11   8  11       99.20      146.84     49.50 o 
 -10   8  11       66.58      105.59     49.50 o 
  -9   8  11      530.00      485.90     66.00 o 
  -8   8  11     1770.31     2060.75    114.67 o 
  -7   8  11     1790.93     1964.23    112.19 o 
  -6   8  11      412.40      478.48     66.82 o 
  -5   8  11       45.30       -4.95     39.60 o 
  -4   8  11      530.26      575.82     70.12 o 
  -3   8  11      886.99      836.51     84.97 o 
  -2   8  11      731.81      699.57     80.02 o 
  -1   8  11      214.88      113.84     57.75 o 
   0   8  11        0.00      -45.37     45.37 o 
 -10   9  11      149.87      109.72     53.62 o 
  -9   9  11       52.79       47.02     48.67 o 
  -8   9  11      174.51      233.46     59.40 o 
  -7   9  11      615.97      682.24     75.90 o 
  -6   9  11      791.88      834.86     84.15 o 
  -5   9  11      224.54      207.06     60.22 o 
  -4   9  11       10.66       -6.60     42.90 o 
  -3   9  11      248.04      271.41     65.17 o 
  -2   9  11      391.30      427.33     75.07 o 
  -9  10  11      101.88       96.52     57.75 o 
  -8  10  11       18.87       54.45     53.62 o 
  -7  10  11      257.74      312.66     64.35 o 
  -6  10  11      657.61      718.54     84.15 o 
  -5  10  11      478.65      514.77     77.55 o 
  -4  10  11      210.42      188.09     60.22 o 
   0 -10  12      145.76      124.57     54.45 o 
   1 -10  12        8.87       56.92     50.32 o 
   2 -10  12      562.05      643.47     78.37 o 
   3 -10  12     1306.05     1315.54     70.14 o 
   4 -10  12      926.98      948.70     90.75 o 
   5 -10  12      267.37      341.53     66.82 o 
   6 -10  12        0.15      -17.32     45.37 o 
  -2  -9  12      641.35      519.72     75.07 o 
  -1  -9  12      638.28      529.62     71.77 o 
   0  -9  12      826.33      770.55     52.74 o 
   1  -9  12      296.92      301.21     40.52 o 
   2  -9  12        0.51      -26.54     26.54 o 
   3  -9  12      446.02      456.79     48.25 o 
   4  -9  12     1195.02     1249.81     94.87 o 
   5  -9  12      938.30     1071.62     94.05 o 
   6  -9  12      265.84      284.61     65.17 o 
   7  -9  12        4.78       14.85     48.67 o 
  -4  -8  12      426.84      350.61     70.12 o 
  -3  -8  12      298.62      223.56     57.75 o 
  -2  -8  12       27.25       10.13     36.71 o 
  -1  -8  12      337.37      358.33     39.42 o 
   0  -8  12     1077.32     1023.69     55.91 o 
   1  -8  12     1124.08     1048.17     58.78 o 
   2  -8  12      288.78      351.60     45.37 o 
   3  -8  12        0.51        4.95     40.42 o 
   4  -8  12      642.92      527.97     69.30 o 
   5  -8  12      974.85      996.55     85.80 o 
   6  -8  12      757.25      851.36     82.50 o 
   7  -8  12      324.69      300.29     62.70 o 
  -5  -7  12      264.42      262.19     39.24 o 
  -4  -7  12      705.71      671.45     48.54 o 
  -3  -7  12      805.92      738.75     49.35 o 
  -2  -7  12      580.14      571.71     43.39 o 
  -1  -7  12       29.88       26.85     25.00 o 
   0  -7  12      590.91      596.12     44.74 o 
   1  -7  12     1558.48     1540.39     68.90 o 
   2  -7  12     1299.97     1244.04     87.45 o 
   3  -7  12      776.50      829.91     75.07 o 
   4  -7  12      156.33      212.01     52.80 o 
   5  -7  12      246.03      310.18     57.75 o 
   6  -7  12      762.56      870.33     82.50 o 
   7  -7  12      850.68      658.32     76.72 o 
  -6  -6  12       46.99       69.30     32.70 o 
  -5  -6  12        6.56       -6.89     24.58 o 
  -4  -6  12      194.18      218.95     34.48 o 
  -3  -6  12     1555.88     1576.85     67.13 o 
  -2  -6  12     1467.82     1337.35     59.90 o 
  -1  -6  12      351.25      408.14     38.38 o 
   0  -6  12        0.26       20.53     24.75 o 
   1  -6  12      580.81      567.57     62.70 o 
   2  -6  12     2270.78     2545.83    123.74 o 
   3  -6  12     1266.66     1239.91     86.62 o 
   4  -6  12      397.84      511.48     61.87 o 
   5  -6  12       57.99       96.52     47.02 o 
   6  -6  12      190.28      168.29     51.15 o 
   7  -6  12      605.23      527.15     72.60 o 
  -7  -5  12      375.25      369.58     55.27 o 
  -6  -5  12      761.79      731.08     50.62 o 
  -5  -5  12      304.23      310.15     37.06 o 
  -4  -5  12       15.33       -3.30     22.89 o 
  -3  -5  12      661.10      636.62     43.92 o 
  -2  -5  12     2621.25     2592.39     84.57 o 
  -1  -5  12     3101.35     2954.32     92.15 o 
   0  -5  12      872.11      966.85     75.07 o 
   1  -5  12       60.54       40.42     36.30 o 
   2  -5  12      931.39     1017.18     76.72 o 
   3  -5  12     2166.23     2257.92    112.19 o 
   4  -5  12     1428.93     1376.03     89.92 o 
   5  -5  12      876.85      852.18     75.07 o 
   6  -5  12      134.45      144.37     47.85 o 
   7  -5  12       88.63       57.75     47.02 o 
  -8  -4  12        5.53       -8.25     41.25 o 
  -7  -4  12       88.31      159.22     46.20 o 
  -6  -4  12      511.12      512.83     43.97 o 
  -5  -4  12     1036.43     1078.78     54.67 o 
  -4  -4  12      329.65      347.75     49.50 o 
  -3  -4  12        1.92       -2.23     22.66 o 
  -2  -4  12      394.43      373.98     35.23 o 
  -1  -4  12     1930.08     1951.03     97.35 o 
   0  -4  12     2996.70     3061.43    129.52 o 
   1  -4  12      660.80      796.91     67.65 o 
   2  -4  12       10.93       34.65     36.30 o 
   3  -4  12      126.91      137.77     41.25 o 
   4  -4  12      528.99      469.40     58.57 o 
   5  -4  12     1948.89     1983.20    106.42 o 
   6  -4  12      733.75      820.84     75.90 o 
   7  -4  12       34.42       94.87     48.67 o 
  -8  -3  12      291.50      272.24     52.80 o 
  -7  -3  12        2.38       -9.07     32.17 o 
  -6  -3  12      377.76      363.27     37.12 o 
  -5  -3  12     1304.86     1264.94     57.19 o 
  -4  -3  12     1158.65     1206.47     77.13 o 
  -3  -3  12     2085.13     2226.57    100.65 o 
  -2  -3  12       59.37       28.87     29.70 o 
  -1  -3  12      383.76      479.30     53.62 o 
   0  -3  12     1761.81     1776.96     94.87 o 
   1  -3  12     1870.42     1875.96     97.35 o 
   2  -3  12     1759.63     1749.94    115.91 o 
   3  -3  12      504.05      500.39     54.45 o 
   4  -3  12       13.39       -0.82     33.82 o 
   5  -3  12      431.94      474.35     59.40 o 
   6  -3  12      746.86      912.41     79.20 o 
   7  -3  12      475.41      509.83     67.65 o 
  -9  -2  12      351.02      355.56     60.22 o 
  -8  -2  12      758.98      763.91     69.30 o 
  -7  -2  12      539.68      527.97     57.75 o 
  -6  -2  12       50.25       42.74     24.42 o 
  -5  -2  12      610.92      526.32     51.97 o 
  -4  -2  12     4418.52     4269.99    149.32 o 
  -3  -2  12     1898.51     2011.25     94.05 o 
  -2  -2  12     1603.71     1686.22     85.80 o 
  -1  -2  12       93.64       85.80     34.65 o 
   0  -2  12      108.18      108.42     40.42 o 
   1  -2  12     1210.60     1153.88     75.48 o 
   2  -2  12     2437.77     2415.49     77.58 o 
   3  -2  12     3715.29     3905.96    148.91 o 
   4  -2  12       38.31       56.59     27.75 o 
   5  -2  12      308.78      286.17     39.04 o 
   6  -2  12      365.84      378.72     45.32 o 
   7  -2  12      517.52      607.76     55.19 o 
  -9  -1  12      227.29      139.42     47.85 o 
  -8  -1  12      605.16      552.72     60.22 o 
  -7  -1  12     1345.17     1405.73     84.15 o 
  -6  -1  12      906.09      921.48     66.00 o 
  -5  -1  12     2260.97     1918.86     90.75 o 
  -4  -1  12      295.19      294.51     40.42 o 
  -3  -1  12     3314.14     3292.42    124.57 o 
  -2  -1  12     2744.09     2708.34    111.37 o 
  -1  -1  12     2640.95     2671.43     75.34 o 
   0  -1  12      469.55      454.64     45.79 o 
   1  -1  12      109.93       91.16     24.08 o 
   2  -1  12     1334.38     1318.67     56.57 o 
   3  -1  12     1929.60     2120.18     76.25 o 
   4  -1  12     1414.57     1430.92     64.25 o 
   5  -1  12      274.37      312.32     40.16 o 
   6  -1  12       18.41       39.31     54.03 o 
 -10   0  12      262.55      254.91     57.75 o 
  -9   0  12       26.02       33.00     37.12 o 
  -8   0  12      301.10      304.41     47.85 o 
  -7   0  12     1045.67      963.55     69.30 o 
  -6   0  12     1522.31     1625.17     84.15 o 
  -5   0  12       58.76       94.87     32.17 o 
  -4   0  12      298.86      241.71     37.12 o 
  -3   0  12      232.43      234.29     37.95 o 
  -2   0  12     1756.65     1835.03     59.74 o 
  -1   0  12     4885.58     4616.48    158.39 o 
   0   0  12     1744.29     1768.90     62.42 o 
   1   0  12      217.40      181.15     27.70 o 
   2   0  12      124.64       85.28     27.64 o 
   3   0  12      943.47     1010.58     54.68 o 
   4   0  12     1118.07     1081.38     59.31 o 
   5   0  12      533.94      607.13     63.93 o 
   6   0  12      118.86      124.85     38.77 o 
 -10   1  12      473.47      424.85     61.05 o 
  -9   1  12      667.07      779.59     71.77 o 
  -8   1  12      123.67       97.35     37.12 o 
  -7   1  12       54.86        8.25     29.70 o 
  -6   1  12     2210.42     2069.82     94.05 o 
  -5   1  12     3237.92     3313.86    122.09 o 
  -4   1  12     1938.64     1913.29    118.38 o 
  -3   1  12      475.57      479.24     31.50 o 
  -2   1  12      280.99      256.63     26.83 o 
  -1   1  12      977.53      951.24     46.35 o 
   0   1  12     2774.55     2694.95     80.44 o 
   1   1  12     1031.27     1065.80     57.75 o 
   2   1  12      136.98      188.37     29.60 o 
   3   1  12       18.82       -4.46     24.34 o 
   4   1  12      470.31      475.29     43.92 o 
   5   1  12      485.84      514.77     80.02 o 
 -11   2  12       52.71       84.97     48.67 o 
 -10   2  12      710.36      763.09     75.07 o 
  -9   2  12      836.19      815.89     70.95 o 
  -8   2  12     1264.08     1206.92     76.72 o 
  -7   2  12      326.71      287.09     42.90 o 
  -6   2  12      209.79      203.77     37.95 o 
  -5   2  12     2403.45     2352.05    160.45 o 
  -4   2  12     3196.04     2979.76    110.54 o 
  -3   2  12     2585.15     2660.11     75.19 o 
  -2   2  12      250.58      301.61     30.52 o 
  -1   2  12       37.44       33.85     21.49 o 
   0   2  12     1039.44      941.19     57.33 o 
   1   2  12     4165.75     4253.04    111.23 o 
   2   2  12     2015.85     2089.62    117.14 o 
   3   2  12       76.53       66.82     44.55 o 
   4   2  12        1.99       -3.30     39.60 o 
   5   2  12       70.62      103.12     53.62 o 
 -11   3  12       33.29      119.62     48.67 o 
 -10   3  12      112.09      100.65     43.72 o 
  -9   3  12      563.27      612.95     61.87 o 
  -8   3  12     1267.07     1167.32     75.07 o 
  -7   3  12     1846.37     1492.32    282.14 o 
  -6   3  12      508.22      453.68     60.63 o 
  -5   3  12      818.23      773.47     40.78 o 
  -4   3  12     1106.55     1085.36     47.18 o 
  -3   3  12     1671.40     1597.47     60.63 o 
  -2   3  12     1979.04     1998.37     65.19 o 
  -1   3  12      502.76      429.49     34.18 o 
   0   3  12        6.26      -30.52     30.52 o 
   1   3  12       63.07       29.70     38.77 o 
   2   3  12     1268.92     1324.06    100.65 o 
   3   3  12      476.32      420.73     68.47 o 
   4   3  12      135.40      155.09     59.40 o 
 -11   4  12      258.37      268.94     56.10 o 
 -10   4  12       87.39      155.92     47.02 o 
  -9   4  12      315.59      258.21     47.02 o 
  -8   4  12     1519.86     1433.38     57.71 o 
  -7   4  12     1655.51     1679.44     60.32 o 
  -6   4  12     1055.61     1008.60     49.09 o 
  -5   4  12      303.39      321.56     29.70 o 
  -4   4  12       24.67       29.44     29.70 o 
  -3   4  12      900.28      890.96     70.95 o 
  -2   4  12     2546.01     2330.51    113.84 o 
  -1   4  12      636.21      576.65     61.05 o 
   0   4  12      204.99      186.44     47.02 o 
   1   4  12       35.61       30.52     40.42 o 
   2   4  12      151.18      184.79     57.75 o 
   3   4  12      471.50      443.83     77.55 o 
 -11   5  12      479.00      556.02     68.47 o 
 -10   5  12      866.89      837.33     73.42 o 
  -9   5  12      249.03      237.52     32.02 o 
  -8   5  12       62.71      100.77     25.77 o 
  -7   5  12      883.77      938.48     47.81 o 
  -6   5  12      658.64      673.99     64.35 o 
  -5   5  12     1413.27     1530.30     91.57 o 
  -4   5  12      770.72      715.24     66.00 o 
  -3   5  12        4.85        0.82     33.00 o 
  -2   5  12      672.21      561.80     64.35 o 
  -1   5  12      735.86      863.73     79.20 o 
   0   5  12      825.42      815.06     80.85 o 
   1   5  12      231.99      216.14     57.75 o 
   2   5  12        2.90      -22.27     43.72 o 
 -11   6  12      387.61      328.33     56.92 o 
 -10   6  12      525.10      566.50     44.91 o 
  -9   6  12      835.07      896.73     75.90 o 
  -8   6  12      218.81      279.66     49.50 o 
  -7   6  12        0.60        9.07     33.82 o 
  -6   6  12      335.41      445.48     58.57 o 
  -5   6  12     1460.49     1537.73     94.05 o 
  -4   6  12     1769.06     1559.17     94.05 o 
  -3   6  12      230.29      222.74     48.67 o 
  -2   6  12      359.20      344.83     57.75 o 
  -1   6  12      196.69      201.29     53.62 o 
   0   6  12      926.94      935.50     89.92 o 
   1   6  12      626.73      540.35     81.67 o 
 -11   7  12       31.84       45.37     43.72 o 
 -10   7  12      256.29      285.44     56.92 o 
  -9   7  12      743.60      840.63     81.67 o 
  -8   7  12      760.94      768.86     75.90 o 
  -7   7  12      150.32      117.14     47.85 o 
  -6   7  12        0.59        5.77     40.42 o 
  -5   7  12      399.02      508.18     66.82 o 
  -4   7  12     1013.68      918.18     79.20 o 
  -3   7  12      618.10      820.01     77.55 o 
  -2   7  12      455.90      471.88     68.47 o 
  -1   7  12       23.99        7.42     44.55 o 
   0   7  12      216.99      209.54     62.70 o 
 -10   8  12        6.40      -31.35     40.42 o 
  -9   8  12      269.51      202.94     55.27 o 
  -8   8  12     1022.19      893.43     84.15 o 
  -7   8  12     1078.53     1162.37     89.92 o 
  -6   8  12      351.66      315.96     59.40 o 
  -5   8  12        1.11       91.57     50.32 o 
  -4   8  12      236.36      229.34     59.40 o 
  -3   8  12      944.71      897.56     86.62 o 
  -2   8  12      780.41      777.11     84.97 o 
  -1   8  12      247.14      125.39     63.52 o 
  -9   9  12        0.19       -0.82     47.02 o 
  -8   9  12       51.60       72.60     52.80 o 
  -7   9  12      578.32      661.62     77.55 o 
  -6   9  12      795.48      829.08     87.45 o 
  -5   9  12      266.66      344.83     66.82 o 
  -4   9  12       30.54      -36.30     42.07 o 
  -3   9  12      140.64       96.52     54.45 o 
   1 -10  13        5.44      -41.25     41.25 o 
   2 -10  13      119.31      171.59     59.40 o 
   3 -10  13      581.23      621.89     95.28 o 
   4 -10  13      586.34      650.07     82.50 o 
  -2  -9  13      353.69      311.01     66.00 o 
  -1  -9  13      466.14      405.88     68.47 o 
   0  -9  13     1074.99     1086.42     63.53 o 
   1  -9  13      234.58      218.36     54.45 o 
   2  -9  13       54.45       36.66     31.44 o 
   3  -9  13      108.11      164.17     57.75 o 
   4  -9  13      713.78      937.98     92.40 o 
   5  -9  13      900.99     1032.85     95.70 o 
   6  -9  13      411.11      336.58     66.82 o 
  -3  -8  13      360.53      398.25     58.57 o 
  -2  -8  13       19.87       38.74     28.14 o 
  -1  -8  13      152.30      179.15     36.25 o 
   0  -8  13      779.02      754.88     53.18 o 
   1  -8  13     1290.06     1271.89     67.87 o 
   2  -8  13      721.93      589.85     70.12 o 
   3  -8  13       49.42       85.80     47.85 o 
   4  -8  13      434.96      476.00     70.95 o 
   5  -8  13      414.22      430.63     68.47 o 
   6  -8  13      600.16      717.72     81.67 o 
  -4  -7  13      484.86      516.23     46.35 o 
  -3  -7  13      643.47      616.69     47.68 o 
  -2  -7  13      487.37      466.06     68.88 o 
  -1  -7  13       33.23       21.28     27.12 o 
   0  -7  13      125.09      166.66     34.87 o 
   1  -7  13     1271.32     1264.66     89.92 o 
   2  -7  13     1380.36     1559.17    102.30 o 
   3  -7  13     1387.57     1525.35    104.77 o 
   4  -7  13      434.05      395.98     64.35 o 
   5  -7  13      139.40      166.64     53.62 o 
   6  -7  13      434.42      559.32     73.42 o 
   7  -7  13      560.50      719.37     82.50 o 
  -5  -6  13        1.04       20.44     27.46 o 
  -4  -6  13       48.07       88.36     30.92 o 
  -3  -6  13      539.00      449.47     44.55 o 
  -2  -6  13     1344.41     1274.88     63.54 o 
  -1  -6  13      730.68      747.14     49.67 o 
   0  -6  13      101.69      143.54     45.37 o 
   1  -6  13      281.30      321.73     54.45 o 
   2  -6  13      900.72      892.61     78.37 o 
   3  -6  13      386.47      377.01     61.87 o 
   4  -6  13      545.94      672.34     73.42 o 
   5  -6  13      167.00      131.99     51.97 o 
   6  -6  13       42.51       33.82     44.55 o 
   7  -6  13      210.10      117.14     52.80 o 
  -6  -5  13      829.03      867.25     55.19 o 
  -5  -5  13      431.61      415.98     46.61 o 
  -4  -5  13       67.76       35.99     25.72 o 
  -3  -5  13       94.40      127.17     30.88 o 
  -2  -5  13     1206.27     1222.49     76.31 o 
  -1  -5  13     2459.51     2545.00    117.14 o 
   0  -5  13      994.52      945.40     77.55 o 
   1  -5  13      351.40      376.18     57.75 o 
   2  -5  13      271.18      311.01     52.80 o 
   3  -5  13     1956.64     1989.80    110.54 o 
   4  -5  13     1562.02     1587.22     99.00 o 
   5  -5  13      786.26      807.64     77.55 o 
   6  -5  13      304.27      251.61     59.40 o 
   7  -5  13        0.55      -15.67     47.02 o 
  -7  -4  13       43.05       22.27     41.25 o 
  -6  -4  13      379.77      437.82     41.63 o 
  -5  -4  13      944.04      976.89     54.80 o 
  -4  -4  13      752.36      671.88     45.46 o 
  -3  -4  13      191.22      222.23     39.19 o 
  -2  -4  13      176.97      199.64     42.90 o 
  -1  -4  13     1436.93     1404.08     86.62 o 
   0  -4  13     2257.17     2257.92    111.37 o 
   1  -4  13     1400.94     1450.28     91.57 o 
   2  -4  13      199.51      157.57     44.55 o 
   3  -4  13      225.31      202.94     48.67 o 
   4  -4  13      533.68      471.05     61.87 o 
   5  -4  13     1130.13     1206.09     89.10 o 
   6  -4  13      821.36      848.06     82.50 o 
   7  -4  13      125.32      147.67     54.45 o 
  -8  -3  13      249.85      258.21     53.62 o 
  -7  -3  13        4.68      -23.92     34.65 o 
  -6  -3  13      132.49      100.26     29.73 o 
  -5  -3  13     1105.83     1137.86     56.73 o 
  -4  -3  13     1589.09     1642.50     89.10 o 
  -3  -3  13     1198.75     1274.56     77.55 o 
  -2  -3  13      259.27      274.71     47.02 o 
  -1  -3  13       94.80       49.50     36.30 o 
   0  -3  13      901.16      839.81     70.12 o 
   1  -3  13     1931.06     1933.71    103.12 o 
   2  -3  13     1027.13     1018.84     52.26 o 
   3  -3  13      208.99      194.87     32.02 o 
   4  -3  13        1.75       17.32     27.42 o 
   5  -3  13      225.59      351.15     42.48 o 
   6  -3  13      712.76      898.38     81.67 o 
   7  -3  13      397.25      338.23     66.00 o 
  -9  -2  13      309.27      372.06     61.87 o 
  -8  -2  13      522.58      589.85     68.47 o 
  -7  -2  13      367.17      376.18     55.27 o 
  -6  -2  13       84.91       87.45     38.77 o 
  -5  -2  13       61.07       66.82     33.00 o 
  -4  -2  13     2270.45     2302.46    105.59 o 
  -3  -2  13     2003.12     2173.77    103.12 o 
  -2  -2  13     1670.08     1632.60     88.27 o 
  -1  -2  13      211.94      231.81     44.55 o 
   0  -2  13      229.41      217.79     45.37 o 
   1  -2  13      454.76      453.31     70.53 o 
   2  -2  13      667.98      639.65     43.75 o 
   3  -2  13     1171.83     1188.57     59.42 o 
   4  -2  13      272.68      278.76     52.80 o 
   5  -2  13       33.58       73.60     32.86 o 
   6  -2  13      114.56      135.02     38.65 o 
  -9  -1  13       73.35       90.75     45.37 o 
  -8  -1  13      421.61      504.05     59.40 o 
  -7  -1  13     1025.45     1164.02     80.85 o 
  -6  -1  13     1312.61     1197.02     75.90 o 
  -5  -1  13      575.77      596.45     55.27 o 
  -4  -1  13        3.97      -23.92     23.92 o 
  -3  -1  13     1506.28     1389.23     79.20 o 
  -2  -1  13     2434.04     2529.33    110.54 o 
  -1  -1  13     3672.54     3723.04    141.89 o 
   0  -1  13      833.39      802.33     44.87 o 
   1  -1  13      136.48      135.32     27.12 o 
   2  -1  13      132.10      156.69     29.73 o 
   3  -1  13     1077.01     1096.76     57.78 o 
   4  -1  13     1227.62     1277.38     65.53 o 
   5  -1  13      334.17      307.30     42.98 o 
   6  -1  13        7.44        0.65     42.07 o 
 -10   0  13      318.91      339.88     63.52 o 
  -9   0  13       93.93       69.30     42.07 o 
  -8   0  13       22.48       51.97     36.30 o 
  -7   0  13      591.95      656.67     62.70 o 
  -6   0  13     1441.28     1380.98     79.20 o 
  -5   0  13      764.92      730.09     57.75 o 
  -4   0  13      514.81      460.33     48.67 o 
  -3   0  13       43.05       32.17     29.70 o 
  -2   0  13     1219.55     1278.12     52.60 o 
  -1   0  13     1614.47     1578.97     87.45 o 
   0   0  13     2397.41     2413.51     76.71 o 
   1   0  13     1001.87      988.70     78.78 o 
   2   0  13       32.32       15.57     30.52 o 
   3   0  13      425.44      434.84     41.89 o 
   4   0  13      762.43      775.75     54.26 o 
   5   0  13      693.31      761.57     57.78 o 
 -10   1  13      409.58      392.68     62.70 o 
  -9   1  13      435.44      572.52     62.70 o 
  -8   1  13      346.40      423.20     55.27 o 
  -7   1  13      100.29       96.52     37.95 o 
  -6   1  13      668.67      532.10     51.97 o 
  -5   1  13     1537.97     1569.07     80.02 o 
  -4   1  13     1863.95     1821.51     88.27 o 
  -3   1  13      839.89      863.26     42.00 o 
  -2   1  13      183.06      132.82     32.59 o 
  -1   1  13      645.13      619.22     40.51 o 
   0   1  13     1554.11     1510.15     60.05 o 
   1   1  13     1586.58     1492.92     62.34 o 
   2   1  13      368.63      375.18     38.13 o 
   3   1  13       13.21      -10.70     25.65 o 
   4   1  13      138.86      145.19     54.45 o 
   5   1  13      337.43      254.09     66.00 o 
 -10   2  13      278.36      268.94     54.45 o 
  -9   2  13      882.82      889.31     74.25 o 
  -8   2  13      937.04     1027.90     75.90 o 
  -7   2  13      487.82      367.93     47.02 o 
  -6   2  13        8.83      -23.10     23.92 o 
  -5   2  13      745.44      722.66     56.92 o 
  -4   2  13     1414.98     1370.26     72.60 o 
  -3   2  13     1277.86     1396.98     54.75 o 
  -2   2  13      757.74      733.14     53.62 o 
  -1   2  13        1.60        1.65     20.42 o 
   0   2  13      900.23      962.65     49.85 o 
   1   2  13     2234.63     2187.57     76.82 o 
   2   2  13     1254.67     1324.06     94.87 o 
   3   2  13      180.46      233.46     59.40 o 
   4   2  13        7.99       12.37     47.85 o 
 -10   3  13        2.12       16.50     37.12 o 
  -9   3  13      330.51      304.41     50.32 o 
  -8   3  13      764.36      684.72     62.70 o 
  -7   3  13     1522.03     1465.13     80.85 o 
  -5   3  13       12.60       27.68     21.14 o 
  -4   3  13     1080.80     1052.48     45.81 o 
  -3   3  13     1340.95     1326.57     54.26 o 
  -2   3  13     1642.43     1616.15     60.36 o 
  -1   3  13      603.25      602.22     63.52 o 
   0   3  13      270.43      226.04     48.67 o 
   1   3  13       29.14        7.42     38.77 o 
   2   3  13      572.81      627.79     75.90 o 
   3   3  13      519.14      490.03     77.55 o 
 -11   4  13      385.28      395.16     64.35 o 
 -10   4  13      162.62      160.04     45.37 o 
  -9   4  13       67.07       47.02     36.30 o 
  -8   4  13      453.78      414.13     49.50 o 
  -7   4  13     1901.50     1914.02     68.47 o 
  -6   4  13     1594.44     1701.59     61.96 o 
  -5   4  13      982.65      975.65     47.85 o 
  -4   4  13       24.90       -9.90     31.35 o 
  -3   4  13      226.60      242.54     48.67 o 
  -2   4  13     1805.14     1826.46    101.47 o 
  -1   4  13     1100.74      994.90     81.67 o 
   0   4  13      238.37      247.49     53.62 o 
   1   4  13        9.73       81.67     44.55 o 
   2   4  13       66.12       48.67     49.50 o 
   3   4  13      258.91      228.51     69.30 o 
 -11   5  13      525.16      470.23     64.35 o 
 -10   5  13      552.01      481.78     61.87 o 
  -9   5  13      423.19      463.63     57.75 o 
  -8   5  13        5.61       -8.10     21.59 o 
  -7   5  13      752.30      807.64     67.65 o 
  -6   5  13     1419.04     1563.30     92.40 o 
  -5   5  13     1005.23     1082.35     82.50 o 
  -4   5  13      670.96      722.66     69.30 o 
  -3   5  13       36.46       37.95     37.12 o 
  -2   5  13       22.50       -4.95     35.47 o 
  -1   5  13      845.04      805.16     80.02 o 
   0   5  13      742.84      715.24     77.55 o 
   1   5  13      252.23      289.56     64.35 o 
   2   5  13       21.73      -37.12     48.67 o 
 -10   6  13      281.73      258.21     53.62 o 
  -9   6  13      826.84     1035.32     87.45 o 
  -8   6  13      202.44      246.66     52.80 o 
  -7   6  13        0.85      -11.55     39.60 o 
  -6   6  13      148.73      129.52     43.72 o 
  -5   6  13      602.16      630.27     69.30 o 
  -4   6  13     1310.43     1300.14     89.10 o 
  -3   6  13      472.69      530.45     65.17 o 
  -2   6  13       59.01       75.07     46.20 o 
  -1   6  13       42.59       23.10     43.72 o 
   0   6  13      414.39      295.34     67.65 o 
   1   6  13      218.05      188.92     64.35 o 
 -10   7  13      176.80      150.14     54.45 o 
  -9   7  13      599.84      651.72     75.07 o 
  -8   7  13      870.96      941.28     82.50 o 
  -7   7  13      179.08      192.22     53.62 o 
  -6   7  13       78.61      100.65     48.67 o 
  -5   7  13      152.29      183.14     54.45 o 
  -4   7  13      189.34      162.52     51.97 o 
  -3   7  13      552.63      499.93     67.65 o 
  -2   7  13      419.11      374.53     69.30 o 
  -1   7  13       86.29       24.75     47.02 o 
  -9   8  13       52.41       84.15     51.97 o 
  -8   8  13      265.57      372.88     66.00 o 
  -7   8  13      781.90      881.06     83.32 o 
  -6   8  13      388.14      457.03     70.12 o 
  -5   8  13       46.50       36.30     50.32 o 
  -4   8  13       83.12       96.52     51.97 o 
  -3   8  13      441.70      490.03     72.60 o 
  -2   8  13      430.10      390.21     74.25 o 
  -8   9  13       16.19        8.25     49.50 o 
  -7   9  13      491.76      546.95     77.55 o 
  -6   9  13      625.16      678.94     81.67 o 
  -5   9  13      296.77      257.39     68.47 o 
  -1  -9  14      317.65      364.05     44.28 o 
   0  -9  14      567.46      646.32    148.91 o 
   1  -9  14      445.56      565.53     84.56 o 
   2  -9  14       94.94      123.74     54.45 o 
   3  -9  14       27.60        9.90     48.67 o 
   4  -9  14      565.74      696.27     83.32 o 
  -3  -8  14      306.21      290.21     59.81 o 
  -2  -8  14       63.65       84.59     50.32 o 
  -1  -8  14      130.07      162.66     38.87 o 
   0  -8  14      332.48      347.25     43.72 o 
   1  -8  14     1145.03     1161.54     90.75 o 
   2  -8  14      796.56      895.91     84.97 o 
   3  -8  14      130.95      344.01     67.65 o 
   4  -8  14       27.35       39.60     51.97 o 
   5  -8  14      170.81      115.49     55.27 o 
  -4  -7  14      236.28      211.29     37.81 o 
  -3  -7  14      700.89      746.11     73.01 o 
  -2  -7  14      358.70      413.39     44.55 o 
  -1  -7  14       96.68      120.82     33.11 o 
   0  -7  14       15.06       23.92     40.42 o 
   1  -7  14      813.89      772.16     77.55 o 
   2  -7  14     1391.97     1550.10    105.59 o 
   3  -7  14     1276.59     1398.31    101.47 o 
   4  -7  14      778.74      977.58     92.40 o 
   5  -7  14       16.04       33.82     47.85 o 
   6  -7  14      270.28      248.31     61.87 o 
  -5  -6  14       29.78        4.26     29.10 o 
  -4  -6  14       11.17       23.97     28.14 o 
  -3  -6  14      446.17      414.54     60.63 o 
  -2  -6  14     1062.62     1223.60     64.55 o 
  -1  -6  14      912.72      947.05     79.20 o 
   0  -6  14      145.86      190.57     50.32 o 
   1  -6  14       15.43       -9.07     37.95 o 
   2  -6  14      400.10      521.37     70.95 o 
   3  -6  14      431.98      433.93     66.00 o 
   4  -6  14      854.48      954.48     89.10 o 
   5  -6  14      225.61      334.93     65.17 o 
   6  -6  14        0.10       33.82     49.50 o 
  -6  -5  14      665.33      689.58     52.84 o 
  -5  -5  14      508.32      519.86     57.75 o 
  -4  -5  14       89.67      121.85     31.91 o 
  -3  -5  14        7.80       21.19     26.90 o 
  -2  -5  14      202.51      247.49     47.85 o 
  -1  -5  14     1613.43     1612.80     96.52 o 
   0  -5  14      924.03     1001.50     80.02 o 
   1  -5  14      401.47      355.56     59.40 o 
   2  -5  14       91.35      124.57     50.32 o 
   3  -5  14     1056.74     1128.55     89.10 o 
   4  -5  14      547.59      512.30     68.47 o 
   5  -5  14      763.98      791.96     80.85 o 
   6  -5  14      290.73      263.99     61.87 o 
  -7  -4  14       20.21       16.50     42.07 o 
  -6  -4  14      294.01      292.22     38.87 o 
  -5  -4  14      959.70      870.06     54.46 o 
  -4  -4  14      666.69      692.97     63.52 o 
  -3  -4  14      448.88      528.80     60.22 o 
  -2  -4  14        0.58      -28.87     28.87 o 
  -1  -4  14      433.74      469.40     60.22 o 
   0  -4  14     1645.02     1682.92     99.82 o 
   1  -4  14     1355.29     1384.28     96.52 o 
   2  -4  14      688.09      589.02     67.65 o 
   3  -4  14      110.83      132.82     49.50 o 
   4  -4  14       60.62      112.59     33.54 o 
   5  -4  14      472.05      630.70     79.61 o 
   6  -4  14      585.31      498.28     72.60 o 
  -8  -3  14      187.90      202.94     53.62 o 
  -7  -3  14       56.02      116.32     44.55 o 
  -6  -3  14       24.55       12.37     37.12 o 
  -5  -3  14      473.32      416.60     52.80 o 
  -4  -3  14     1292.60     1390.06     83.32 o 
  -3  -3  14     1639.06     1796.76     95.70 o 
  -2  -3  14      480.19      432.28     56.10 o 
  -1  -3  14       17.35        9.90     35.47 o 
   0  -3  14      365.10      289.56     52.80 o 
   1  -3  14     1600.83     1540.20     96.52 o 
   2  -3  14     1392.99     1549.27     97.35 o 
   3  -3  14      869.45      944.29     82.50 o 
   4  -3  14       12.79       31.17     29.73 o 
   5  -3  14      169.18      177.33     39.65 o 
   6  -3  14      388.63      469.35     88.68 o 
  -8  -2  14      440.35      423.20     61.05 o 
  -7  -2  14      479.97      496.63     60.22 o 
  -6  -2  14      143.34      139.42     41.25 o 
  -5  -2  14       21.01      -11.55     32.17 o 
  -4  -2  14     1065.88      920.66     68.47 o 
  -3  -2  14     2104.95     2148.20    103.94 o 
  -2  -2  14     1562.18     1449.45     88.27 o 
  -1  -2  14      266.70      342.36     51.97 o 
   0  -2  14       48.02       37.12     37.12 o 
   1  -2  14      614.90      640.99     65.17 o 
   2  -2  14      517.16      553.35     84.15 o 
   3  -2  14     1170.51     1270.86     63.86 o 
   4  -2  14      399.15      429.59     61.05 o 
   5  -2  14        4.14      -31.28     31.35 o 
   6  -2  14       33.65      -30.51     30.51 o 
  -9  -1  14        1.16       -1.65     39.60 o 
  -8  -1  14      272.82      284.61     55.27 o 
  -7  -1  14      582.58      668.22     67.65 o 
  -6  -1  14      501.00      480.95     55.27 o 
  -5  -1  14      427.36      412.48     49.50 o 
  -4  -1  14        2.91       -7.42     28.87 o 
  -3  -1  14      630.35      620.37     58.57 o 
  -2  -1  14     1497.55     1508.03     89.10 o 
  -1  -1  14     3037.94     3082.05    131.99 o 
   0  -1  14      665.48      679.54     43.10 o 
   1  -1  14        2.44       -1.25     21.56 o 
   2  -1  14      124.77      154.34     49.09 o 
   3  -1  14      313.28      346.84     40.78 o 
   4  -1  14      546.01      706.96    117.97 o 
   5  -1  14      233.89      245.12     42.98 o 
  -9   0  14      134.47      146.84     49.50 o 
  -8   0  14        0.35        9.07     37.12 o 
  -7   0  14      294.58      257.39     49.50 o 
  -6   0  14     1271.87     1218.47     77.55 o 
  -5   0  14     1336.73     1216.82     74.25 o 
  -4   0  14      756.07      603.87     56.10 o 
  -3   0  14       34.86       38.77     31.35 o 
  -2   0  14      193.33      172.42     42.07 o 
  -1   0  14      939.21      388.56     41.25 o 
   0   0  14     1184.17     1266.76     58.19 o 
   1   0  14      546.75      567.27     43.15 o 
   2   0  14      131.38       88.20     27.98 o 
   3   0  14        5.20       26.54     37.95 o 
   4   0  14      326.11      355.19     83.32 o 
   5   0  14      552.66      639.73     54.68 o 
 -10   1  14      433.65      474.35     68.47 o 
  -9   1  14      458.91      526.32     65.17 o 
  -8   1  14      243.20      347.31     52.80 o 
  -7   1  14       82.34        7.42     32.17 o 
  -6   1  14      405.92      379.48     48.67 o 
  -5   1  14     1061.00     1112.87     70.12 o 
  -4   1  14     1564.49     1592.17     83.32 o 
  -3   1  14     1115.22     1121.12     70.12 o 
  -2   1  14       17.51       26.75     21.14 o 
  -1   1  14      201.29      179.39     28.87 o 
   0   1  14      578.79      544.24     41.40 o 
   1   1  14     1169.92     1259.81     59.36 o 
   2   1  14      892.43      865.08    109.72 o 
   3   1  14      142.97      115.49     49.50 o 
   4   1  14       22.45        0.82     42.90 o 
 -10   2  14      115.29      142.72     50.32 o 
  -9   2  14      558.63      618.72     65.17 o 
  -8   2  14      948.44      883.53     70.95 o 
  -7   2  14      610.10      643.47     61.05 o 
  -6   2  14       42.18       86.62     36.30 o 
  -5   2  14      219.57      217.79     39.60 o 
  -4   2  14      770.97      760.61     60.22 o 
  -3   2  14     1702.04     1817.48     64.72 o 
  -2   2  14      691.07      699.39     43.06 o 
  -1   2  14      102.37       77.50     37.95 o 
   0   2  14       83.55       99.45     27.67 o 
   1   2  14      892.08      867.03     76.72 o 
   2   2  14     1039.62     1046.05     90.75 o 
   3   2  14      335.00      276.36     64.35 o 
 -10   3  14        0.85      -19.80     35.47 o 
  -9   3  14       70.38       30.52     37.12 o 
  -8   3  14      644.70      764.74     67.65 o 
  -7   3  14      948.73      906.63     67.65 o 
  -6   3  14      459.78      542.82     51.97 o 
  -5   3  14        3.57       22.28     22.14 o 
  -4   3  14      282.34      286.57     31.01 o 
  -3   3  14      863.04      875.21     47.22 o 
  -2   3  14     1448.78     1505.55     93.22 o 
  -1   3  14      594.69      508.18     62.70 o 
   0   3  14      218.88      187.27     51.15 o 
   1   3  14       72.05      106.42     45.37 o 
   2   3  14      441.33      422.38     69.30 o 
   3   3  14      304.09      377.01     70.95 o 
 -10   4  14      316.71      296.99     56.10 o 
  -9   4  14       20.43      -31.35     31.35 o 
  -8   4  14       82.95       80.85     37.95 o 
  -7   4  14      555.62      665.74     58.57 o 
  -6   4  14     1380.21     1512.81     74.66 o 
  -5   4  14     1458.25     1675.49     96.52 o 
  -4   4  14      126.21       79.20     40.42 o 
  -3   4  14       95.44      113.84     43.72 o 
  -2   4  14      490.02      444.65     59.40 o 
  -1   4  14      955.30      864.56     76.72 o 
   0   4  14      400.85      402.58     62.70 o 
   1   4  14      108.93      120.44     53.62 o 
   2   4  14       12.51      -42.07     42.07 o 
 -10   5  14      449.73      367.11     56.92 o 
  -9   5  14      416.61      509.83     59.40 o 
  -8   5  14       34.25       43.72     41.25 o 
  -7   5  14       58.27       97.35     43.72 o 
  -6   5  14      814.06      973.45     80.85 o 
  -5   5  14     1302.73     1428.83     95.70 o 
  -4   5  14      992.54     1047.70     79.20 o 
  -3   5  14       25.97       31.35     41.25 o 
  -2   5  14       29.96       28.05     39.60 o 
  -1   5  14      348.67      391.03     63.52 o 
   0   5  14      540.68      520.55     72.60 o 
   1   5  14      320.12      362.16     71.77 o 
  -9   6  14      592.34      577.47     70.95 o 
  -8   6  14      460.02      532.10     64.35 o 
  -7   6  14       42.82       86.62     47.85 o 
  -6   6  14       88.00       77.55     47.02 o 
  -5   6  14      642.50      521.37     68.47 o 
  -4   6  14      512.91      549.42     66.00 o 
  -3   6  14      862.67      676.47     75.07 o 
  -2   6  14      139.06      195.52     56.92 o 
  -1   6  14       34.62       28.87     49.50 o 
   0   6  14      236.10      267.29     68.47 o 
  -9   7  14      606.21      669.87     77.55 o 
  -8   7  14     1156.17     1338.91     95.70 o 
  -7   7  14      342.49      433.10     64.35 o 
  -6   7  14       17.31       19.80     47.85 o 
  -5   7  14       42.99       54.45     47.02 o 
  -4   7  14      177.49      146.84     53.62 o 
  -3   7  14      289.57      273.89     60.22 o 
  -2   7  14      371.68      302.76     65.17 o 
  -8   8  14       77.35      108.07     56.10 o 
  -7   8  14      485.28      502.40     73.42 o 
  -6   8  14      230.68      347.31     67.65 o 
  -5   8  14      132.21      162.52     56.10 o 
  -4   8  14        8.30      -19.80     46.20 o 
   1  -9  15      379.05      384.43     66.82 o 
   2  -9  15      181.96      242.54     65.17 o 
  -2  -8  15       56.67       45.07     32.86 o 
  -1  -8  15        4.26       -0.45     31.69 o 
   0  -8  15      276.15      245.01     56.10 o 
   1  -8  15      671.22      732.56     80.85 o 
   2  -8  15      613.59      598.92     80.85 o 
   3  -8  15      200.56      256.56     66.00 o 
   4  -8  15        6.71       -9.07     51.97 o 
  -3  -7  15      414.05      412.65     47.09 o 
  -2  -7  15      372.44      340.87     53.62 o 
  -1  -7  15      242.92      310.18     58.57 o 
   0  -7  15        0.40       51.15     44.55 o 
   1  -7  15      261.88      232.64     58.57 o 
   2  -7  15      602.76      747.41     84.97 o 
   3  -7  15      887.06      898.38     89.92 o 
   4  -7  15      365.53      419.08     71.77 o 
   5  -7  15        4.33      -37.12     47.02 o 
  -4  -6  15        7.39        9.45     30.12 o 
  -3  -6  15      294.32      285.95     40.82 o 
  -2  -6  15     1068.73     1098.02     84.97 o 
  -1  -6  15      869.55     1018.83     81.67 o 
   0  -6  15      260.13      275.54     57.75 o 
   1  -6  15       45.91       45.37     46.20 o 
   2  -6  15      143.38      143.54     55.27 o 
   3  -6  15      509.55      561.80     74.25 o 
   4  -6  15      645.02      858.78     89.92 o 
   5  -6  15      348.62      338.23     67.65 o 
  -5  -5  15      507.74      572.11     73.83 o 
  -4  -5  15      215.37      224.24     37.65 o 
  -3  -5  15       47.78       51.15     42.07 o 
  -2  -5  15      134.64      155.09     45.37 o 
  -1  -5  15      610.27      534.57     65.17 o 
   0  -5  15     1331.29     1428.01     97.35 o 
   1  -5  15      772.92      762.26     78.37 o 
   2  -5  15        1.68       23.92     46.20 o 
   3  -5  15      439.50      433.10     67.65 o 
   4  -5  15      210.74      188.92     61.05 o 
   5  -5  15      712.38      772.16     86.62 o 
  -6  -4  15      306.84      362.98     58.57 o 
  -5  -4  15      702.79      712.77     68.47 o 
  -4  -4  15      585.48      478.48     58.57 o 
  -3  -4  15      300.88      359.68     53.62 o 
  -2  -4  15        5.66      -17.32     35.47 o 
  -1  -4  15       99.47       96.52     42.90 o 
   0  -4  15     1073.59     1109.57     86.62 o 
   1  -4  15     1142.02     1161.54     90.75 o 
   2  -4  15      481.20      538.70     69.30 o 
   3  -4  15      144.70      211.19     58.57 o 
   4  -4  15      117.24      103.94     53.62 o 
   5  -4  15      321.57      357.15     47.24 o 
  -7  -3  15      144.17       85.80     45.37 o 
  -6  -3  15       19.27      -32.17     32.17 o 
  -5  -3  15       58.62       59.40     39.60 o 
  -4  -3  15      752.66      687.19     66.82 o 
  -3  -3  15      887.85      914.88     74.25 o 
  -2  -3  15      931.46      877.76     72.60 o 
  -1  -3  15       63.37       70.95     41.25 o 
   0  -3  15      179.46      226.04     54.45 o 
   1  -3  15      935.38     1003.98     84.97 o 
   2  -3  15      415.85      444.65     63.52 o 
   3  -3  15      887.67      830.73     80.85 o 
   4  -3  15       14.18      -14.85     29.60 o 
   5  -3  15       50.68       53.27     35.26 o 
  -8  -2  15      379.33      371.23     64.35 o 
  -7  -2  15      529.85      513.95     64.35 o 
  -6  -2  15      565.04      594.80     65.17 o 
  -5  -2  15       66.47      108.89     39.60 o 
  -4  -2  15      229.20      178.19     43.72 o 
  -3  -2  15      889.88      925.61     75.07 o 
  -2  -2  15     1348.42     1314.16     85.80 o 
  -1  -2  15      774.71      774.64     70.95 o 
   0  -2  15       29.56       24.75     39.60 o 
   1  -2  15       22.47        9.90     38.77 o 
   2  -2  15     1037.69     1117.82     89.10 o 
   3  -2  15      912.34      945.00    110.13 o 
   4  -2  15      439.12      465.72     48.10 o 
   5  -2  15       69.66      106.42     48.67 o 
  -8  -1  15      119.75      176.54     49.50 o 
  -7  -1  15       93.22      136.94     44.55 o 
  -6  -1  15      600.86      553.55     60.22 o 
  -5  -1  15      378.66      400.93     51.97 o 
  -4  -1  15       63.50      103.12     38.77 o 
  -3  -1  15      246.26      182.32     42.90 o 
  -2  -1  15     1043.47      941.28     73.42 o 
  -1  -1  15     1746.22     1908.96    104.77 o 
   0  -1  15      661.42      618.72     65.17 o 
   1  -1  15      130.98      140.75     32.07 o 
   2  -1  15      164.69      187.51     35.45 o 
   3  -1  15      347.12      394.10     43.46 o 
   4  -1  15      426.87      469.40     47.79 o 
  -9   0  15      172.88      190.57     52.80 o 
  -8   0  15       12.86        5.77     36.30 o 
  -7   0  15      392.27      324.21     52.80 o 
  -6   0  15     1086.42      959.43     72.60 o 
  -5   0  15     1048.23      907.46     67.65 o 
  -4   0  15      913.08      961.08     70.12 o 
  -3   0  15      279.25      226.04     43.72 o 
  -2   0  15      245.65      220.26     45.37 o 
  -1   0  15      596.13      655.02     63.52 o 
   0   0  15      889.15      989.70     55.65 o 
   1   0  15      383.72      410.14     39.93 o 
   2   0  15       33.16       42.39     29.35 o 
   3   0  15        2.23       -3.92     28.87 o 
   4   0  15      108.89       87.51     36.43 o 
  -9   1  15      423.61      445.48     64.35 o 
  -8   1  15      371.26      381.96     55.27 o 
  -7   1  15       48.28       65.17     37.95 o 
  -6   1  15       33.83       41.25     34.65 o 
  -5   1  15      659.87      671.52     61.05 o 
  -4   1  15     1174.42     1223.42     78.37 o 
  -3   1  15      887.23      919.83     66.82 o 
  -2   1  15      152.07      152.23     48.67 o 
  -1   1  15       58.38       25.64     24.48 o 
   0   1  15      559.50      561.80     44.04 o 
   1   1  15      400.49      518.13     44.91 o 
   2   1  15      418.20      474.07     45.21 o 
   3   1  15       77.69       66.00     50.32 o 
  -9   2  15      319.06      258.21     51.97 o 
  -8   2  15      763.59      835.68     73.42 o 
  -7   2  15      495.93      560.97     60.22 o 
  -6   2  15      282.77      302.76     48.67 o 
  -5   2  15       23.98      -23.92     26.40 o 
  -4   2  15      603.85      610.47     56.10 o 
  -3   2  15     1003.72     1016.08     50.59 o 
  -2   2  15      830.87      888.45     49.29 o 
  -1   2  15      478.90      462.27     50.74 o 
   0   2  15       63.44       24.75     40.42 o 
   1   2  15       87.99       81.67     44.55 o 
   2   2  15      369.85      334.93     65.17 o 
   3   2  15      367.19      440.53     74.25 o 
 -10   3  15        3.57        4.95     40.42 o 
  -9   3  15       39.98       49.50     38.77 o 
  -8   3  15      220.24      188.09     47.02 o 
  -7   3  15      985.91     1094.72     80.02 o 
  -6   3  15      485.20      499.10     51.97 o 
  -5   3  15       25.96       33.82     30.52 o 
  -4   3  15       84.64      113.74     26.53 o 
  -3   3  15      341.63      340.71     51.97 o 
  -2   3  15     1198.56     1263.01     89.10 o 
  -1   3  15      339.60      353.08     58.57 o 
   0   3  15      246.32      251.61     53.62 o 
   1   3  15        0.28       20.62     42.07 o 
   2   3  15      153.81       72.60     50.32 o 
 -10   4  15      340.33      361.33     62.70 o 
  -9   4  15       90.74       61.05     39.60 o 
  -8   4  15        3.57      -18.97     32.17 o 
  -7   4  15      392.93      315.13     50.32 o 
  -6   4  15      751.03      735.04     69.30 o 
  -5   4  15      875.99      886.01     75.90 o 
  -4   4  15      250.95      285.44     53.62 o 
  -3   4  15       51.34       95.70     45.37 o 
  -2   4  15      236.89      208.71     53.62 o 
  -1   4  15      712.16      697.92     74.25 o 
   0   4  15      563.13      522.20     71.77 o 
   1   4  15      204.81      143.54     59.40 o 
  -7   5  15        4.33        2.47     40.42 o 
  -6   5  15      155.59      145.19     47.85 o 
  -5   5  15      571.35      584.07     67.65 o 
  -4   5  15     1017.38      914.06     80.02 o 
  -3   5  15       86.98       84.97     44.55 o 
  -2   5  15        0.43      -19.80     39.60 o 
  -1   5  15      149.32      180.67     55.27 o 
   0   5  15      418.76      485.90     73.42 o 
  -8   6  15      326.19      377.83     62.70 o 
  -7   6  15      246.30      295.34     59.40 o 
  -6   6  15       19.03        0.00     42.90 o 
  -5   6  15      290.11      287.91     61.05 o 
  -4   6  15      362.64      423.20     62.70 o 
  -3   6  15      489.70      444.65     66.00 o 
  -2   6  15      279.39      235.94     62.70 o 
  -1   6  15        3.46       32.17     47.85 o 
  -8   7  15      755.16      923.13     89.10 o 
  -7   7  15      629.64      719.37     80.85 o 
  -6   7  15      167.13      164.99     55.27 o 
  -5   7  15       13.48      -38.77     47.02 o 
  -4   7  15      159.09      173.24     57.75 o 
  -3   7  15      316.73      282.14     63.52 o 
   0  -8  16       71.21       51.97     51.15 o 
   1  -8  16      230.15      303.59     66.00 o 
   2  -8  16      501.40      527.97     81.67 o 
  -2  -7  16      360.71      368.76     61.87 o 
  -1  -7  16      262.15      245.01     55.27 o 
   0  -7  16       44.78       29.70     46.20 o 
   1  -7  16       20.80       28.87     52.80 o 
   2  -7  16      147.55      174.89     59.40 o 
   3  -7  16      464.01      475.18     76.72 o 
  -4  -6  16        1.91      -37.95     37.95 o 
  -3  -6  16      213.69      257.39     55.27 o 
  -2  -6  16      475.77      458.68     67.65 o 
  -1  -6  16      620.83      657.49     72.60 o 
   0  -6  16      618.25      649.24     80.02 o 
   1  -6  16       43.95       68.47     51.97 o 
   2  -6  16      174.56      177.37     60.22 o 
   3  -6  16      352.77      315.96     67.65 o 
   4  -6  16      397.68      559.32     82.50 o 
  -5  -5  16      304.71      248.31     52.80 o 
  -4  -5  16      273.46      203.77     50.32 o 
  -3  -5  16      120.86      156.74     48.67 o 
  -2  -5  16       73.76       40.42     42.07 o 
  -1  -5  16      464.27      534.57     70.12 o 
   0  -5  16      837.77     1061.72     90.75 o 
   1  -5  16      824.20      987.48     89.10 o 
   2  -5  16      202.38      169.12     56.92 o 
   3  -5  16       12.66      -36.30     46.20 o 
   4  -5  16      173.81      193.87     62.70 o 
  -6  -4  16       61.46       92.40     48.67 o 
  -5  -4  16      291.46      320.08     55.27 o 
  -4  -4  16      651.94      620.37     66.82 o 
  -3  -4  16      318.62      364.63     56.92 o 
  -2  -4  16      104.77       76.72     42.07 o 
  -1  -4  16       96.07       91.57     44.55 o 
   0  -4  16      540.29      442.18     66.82 o 
   1  -4  16      914.40      836.51     84.15 o 
   2  -4  16      515.61      497.45     71.77 o 
   3  -4  16      334.81      327.51     67.65 o 
   4  -4  16        0.59      -11.55     47.85 o 
  -7  -3  16      302.73      384.43     64.35 o 
  -6  -3  16       13.58       29.70     40.42 o 
  -5  -3  16       47.59       93.22     42.07 o 
  -4  -3  16      355.08      358.86     54.45 o 
  -3  -3  16      645.87      800.21     73.42 o 
  -2  -3  16      417.52      452.90     58.57 o 
  -1  -3  16      179.55      220.26     54.45 o 
   0  -3  16       14.77        8.25     42.90 o 
   1  -3  16      439.59      406.71     65.17 o 
   2  -3  16      877.00      928.90     86.62 o 
   3  -3  16      227.82      194.69     56.92 o 
   4  -3  16       59.37       98.17     54.45 o 
  -7  -2  16      574.96      619.54     68.47 o 
  -6  -2  16     1235.90     1092.25     83.32 o 
  -5  -2  16       18.09       33.82     39.60 o 
  -4  -2  16       44.97        0.00     35.47 o 
  -3  -2  16      339.97      436.40     57.75 o 
  -2  -2  16      785.77      880.23     75.07 o 
  -1  -2  16      860.87      791.96     75.07 o 
   0  -2  16      126.90      248.31     54.45 o 
   1  -2  16        1.13       -4.95     41.25 o 
   2  -2  16      425.06      358.86     62.70 o 
   3  -2  16      769.73      853.74     58.30 o 
   4  -2  16      330.02      366.72     47.83 o 
  -8  -1  16       49.38       63.52     47.02 o 
  -7  -1  16       82.28      103.12     44.55 o 
  -6  -1  16      177.22      226.86     49.50 o 
  -5  -1  16      662.92      633.57     64.35 o 
  -4  -1  16      220.10      261.51     51.15 o 
  -3  -1  16       16.49      -25.57     33.00 o 
  -2  -1  16      537.05      608.00     66.00 o 
  -1  -1  16      750.00      824.96     75.90 o 
   0  -1  16      647.59      542.00     68.47 o 
   1  -1  16      103.69      118.79     49.50 o 
   2  -1  16        3.22        7.46     29.68 o 
   3  -1  16       79.73       96.73     35.26 o 
  -8   0  16       39.27       47.02     45.37 o 
  -7   0  16      424.05      275.54     52.80 o 
  -6   0  16      382.83      414.95     58.57 o 
  -5   0  16      689.58      677.29     63.52 o 
  -4   0  16     1002.02      992.43     74.25 o 
  -3   0  16      430.18      513.13     60.22 o 
  -2   0  16       12.65       69.30     38.77 o 
  -1   0  16      444.87      440.53     57.75 o 
   0   0  16      577.37      597.79     46.08 o 
   1   0  16      648.16      650.04     49.57 o 
   2   0  16      275.51      186.04     37.33 o 
   3   0  16        2.95        7.06     32.07 o 
  -9   1  16      308.45      246.66     56.92 o 
  -8   1  16      338.12      375.36     61.05 o 
  -7   1  16      154.02      194.69     48.67 o 
  -6   1  16        7.96       18.15     33.00 o 
  -5   1  16      386.75      392.68     53.62 o 
  -4   1  16     1232.23     1306.74     84.15 o 
  -3   1  16      529.99      570.87     58.57 o 
  -2   1  16      265.38      306.06     51.15 o 
  -1   1  16       12.37       21.68     25.33 o 
   0   1  16      646.83      601.32     46.89 o 
   1   1  16      416.81      409.39     46.61 o 
   2   1  16      256.74      240.06     57.75 o 
  -9   2  16      149.43      101.47     47.02 o 
  -8   2  16      433.72      432.28     61.87 o 
  -7   2  16      558.56      578.30     63.52 o 
  -6   2  16      142.35      174.07     43.72 o 
  -5   2  16        0.12       -7.42     29.70 o 
  -4   2  16      290.17      278.84     45.37 o 
  -3   2  16      637.86      728.44     65.17 o 
  -2   2  16      742.20      824.51     50.33 o 
  -1   2  16      647.52      738.34     73.42 o 
   0   2  16      115.58      169.94     48.67 o 
   1   2  16      234.53      283.79     60.22 o 
   2   2  16       94.26      141.89     55.27 o 
  -9   3  16       10.81      -36.30     36.30 o 
  -8   3  16       71.94       36.30     42.07 o 
  -7   3  16      606.99      493.33     58.57 o 
  -6   3  16      571.27      614.60     61.87 o 
  -5   3  16      161.20      233.46     42.90 o 
  -4   3  16        2.54      -24.75     35.47 o 
  -3   3  16      198.61      296.99     52.80 o 
  -2   3  16      329.22      405.06     60.22 o 
  -1   3  16      123.43      174.89     49.50 o 
   0   3  16      123.06       21.45     46.20 o 
   1   3  16       45.28       20.62     47.85 o 
  -9   4  16      121.18      213.66     51.97 o 
  -8   4  16        0.07       26.40     37.95 o 
  -5   4  16      609.71      624.49     70.12 o 
  -4   4  16      507.02      564.27     66.82 o 
  -3   4  16       10.15       18.15     42.90 o 
  -2   4  16       99.35      190.57     52.80 o 
  -1   4  16      402.10      368.76     64.35 o 
   0   4  16      253.48      267.29     62.70 o 
  -6   5  16      126.45      132.82     51.97 o 
  -5   5  16      457.92      570.05     70.12 o 
  -4   5  16      384.24      414.13     63.52 o 
  -3   5  16      355.34      322.56     60.22 o 
  -2   5  16       11.78       23.10     47.85 o 
  -1   5  16       56.35      124.57     53.62 o 
  -7   6  16      150.51      242.54     59.40 o 
  -6   6  16       39.50      -16.50     47.02 o 
  -5   6  16       93.72       85.80     53.62 o 
  -4   6  16       90.85       89.92     51.97 o 
  -3   6  16      347.22      395.16     66.82 o 
   0  -7  17       44.60       82.50     53.62 o 
   1  -7  17        6.37       23.92     51.15 o 
  -3  -6  17       32.44        6.60     46.20 o 
  -2  -6  17      274.61      156.74     54.45 o 
  -1  -6  17      365.52      333.28     62.70 o 
   0  -6  17      359.95      433.93     71.77 o 
   1  -6  17       20.95      114.67     58.57 o 
   2  -6  17       28.82       -9.90     50.32 o 
   3  -6  17      186.71      186.44     67.65 o 
  -4  -5  17      227.61      239.24     56.10 o 
  -3  -5  17      120.67      268.11     57.75 o 
  -2  -5  17       18.19       -4.95     42.07 o 
  -1  -5  17      156.56      181.49     55.27 o 
   0  -5  17      535.69      556.02     74.25 o 
   1  -5  17      887.64      810.11     89.10 o 
   2  -5  17      243.22      253.26     66.00 o 
   3  -5  17        0.02       -2.47     55.27 o 
  -5  -4  17      141.60      171.59     51.97 o 
  -4  -4  17      393.07      320.91     56.92 o 
  -3  -4  17      372.17      402.58     61.87 o 
  -2  -4  17      192.93      221.91     56.10 o 
  -1  -4  17        0.06      -23.92     42.07 o 
   0  -4  17      209.87      202.12     59.40 o 
   1  -4  17      628.55      637.69     80.02 o 
   2  -4  17      366.52      367.93     70.95 o 
  -6  -3  17       95.66      181.49     52.80 o 
  -5  -3  17       23.06      113.02     45.37 o 
  -4  -3  17      157.08      128.69     47.02 o 
  -3  -3  17      462.44      548.60     66.00 o 
  -2  -3  17      369.28      319.26     56.10 o 
  -1  -3  17      210.20      299.46     59.40 o 
   0  -3  17       11.51        7.42     47.85 o 
   1  -3  17      101.15       88.27     54.45 o 
   2  -3  17      433.92      423.20     75.07 o 
   3  -3  17      286.53      345.66     69.30 o 
  -6  -2  17      732.72      773.81     77.55 o 
  -5  -2  17      233.98      294.51     53.62 o 
  -4  -2  17        7.85      -35.47     35.47 o 
  -3  -2  17      262.44      230.99     52.80 o 
  -2  -2  17      865.80      784.54     76.72 o 
  -1  -2  17      569.56      558.50     68.47 o 
   0  -2  17      266.56      276.36     61.05 o 
   1  -2  17       22.07      -22.27     42.90 o 
   2  -2  17      156.18      178.19     57.75 o 
   3  -2  17      452.49      588.20     79.20 o 
  -7  -1  17      143.23      150.97     52.80 o 
  -6  -1  17      230.80      339.06     56.92 o 
  -5  -1  17      556.02      692.14     67.65 o 
  -4  -1  17      194.59      228.51     52.80 o 
  -3  -1  17       71.53       39.60     39.60 o 
  -2  -1  17       62.02       61.87     42.07 o 
  -1  -1  17      483.66      626.14     70.12 o 
   0  -1  17      478.76      574.17     72.60 o 
   1  -1  17      206.21      195.52     56.10 o 
   2  -1  17       10.57       47.02     51.15 o 
  -8   0  17       69.56       68.47     45.37 o 
  -7   0  17       25.63       51.97     42.90 o 
  -6   0  17      198.82      207.06     50.32 o 
  -5   0  17      392.53      364.63     54.45 o 
  -4   0  17      578.31      589.02     62.70 o 
  -3   0  17      178.29      213.66     47.85 o 
  -2   0  17       71.73      141.89     44.55 o 
  -1   0  17      137.05      158.39     49.50 o 
   0   0  17      404.51      497.45     67.65 o 
   1   0  17      354.30      354.80     43.74 o 
   2   0  17      242.58      289.67     43.75 o 
  -8   1  17      280.62      340.71     58.57 o 
  -7   1  17      136.08       76.72     43.72 o 
  -6   1  17        3.05       64.35     41.25 o 
  -5   1  17       64.80       33.82     35.47 o 
  -4   1  17      515.81      527.15     61.05 o 
  -3   1  17      750.71      664.09     65.17 o 
  -2   1  17      307.15      284.61     51.97 o 
  -1   1  17        5.29      -18.15     37.12 o 
   0   1  17      171.12      101.76     38.36 o 
   1   1  17      254.75      240.89     56.92 o 
  -8   2  17      257.65      202.94     53.62 o 
  -7   2  17      478.01      429.80     58.57 o 
  -6   2  17      143.38      201.29     46.20 o 
  -5   2  17        3.58       29.70     36.30 o 
  -4   2  17       65.61      101.47     41.25 o 
  -3   2  17      508.86      476.00     58.57 o 
  -1   2  17      555.16      529.62     67.65 o 
   0   2  17      118.35      193.87     51.15 o 
   1   2  17       89.52       88.27     49.50 o 
  -8   3  17       53.94       43.72     42.90 o 
  -7   3  17      358.26      480.13     61.05 o 
  -6   3  17      634.10      612.12     64.35 o 
  -3   3  17      172.39      217.79     54.45 o 
  -2   3  17      111.94      112.19     47.85 o 
  -1   3  17      141.31      201.29     56.10 o 
   0   3  17      132.11      153.44     56.10 o 
  -4   4  17      273.44      276.36     57.75 o 
  -3   4  17       71.14       53.62     47.02 o 
  -2   4  17       66.42       51.15     48.67 o 
  -1   4  17      163.43      150.97     58.57 o 
  -5   5  17      467.78      476.00     71.77 o 
  -4   5  17      186.90      196.34     56.92 o 
  -3   5  17      286.45      268.11     61.87 o 
  -2  -5  18        1.35       66.00     48.67 o 
  -1  -5  18       66.58       41.25     50.32 o 
   0  -5  18      260.18      355.56     69.30 o 
   1  -5  18      564.31      642.64     84.97 o 
  -4  -4  18      343.81      301.94     61.87 o 
  -3  -4  18      279.94      303.59     60.22 o 
  -2  -4  18      238.73      258.21     61.05 o 
  -1  -4  18       29.71       80.85     51.15 o 
   0  -4  18       24.31       64.35     53.62 o 
   1  -4  18      304.58      259.04     67.65 o 
   2  -4  18      319.30      372.06     77.55 o 
  -5  -3  18        1.13       39.60     45.37 o 
  -4  -3  18      112.09      108.89     48.67 o 
  -3  -3  18      265.71      329.98     61.87 o 
  -2  -3  18      262.62      234.29     57.75 o 
  -1  -3  18      286.27      278.84     61.87 o 
   0  -3  18       31.74       40.42     50.32 o 
   1  -3  18        6.80       99.82     56.10 o 
   2  -3  18      389.93      466.10     80.85 o 
  -6  -2  18      365.11      326.68     60.22 o 
  -5  -2  18      199.86      267.29     57.75 o 
  -4  -2  18        9.08       -9.07     38.77 o 
  -3  -2  18      108.21      127.04     50.32 o 
  -2  -2  18      617.55      564.27     69.30 o 
  -1  -2  18      490.29      524.67     73.42 o 
   0  -2  18      217.99      226.04     61.87 o 
   1  -2  18       83.43      218.61     63.52 o 
   2  -2  18        7.00      -27.22     47.85 o 
  -6  -1  18      210.36      147.67     49.50 o 
  -5  -1  18      377.00      381.96     59.40 o 
  -4  -1  18      260.25      255.74     54.45 o 
  -3  -1  18      137.33      169.94     50.32 o 
  -2  -1  18       23.08      -23.92     37.12 o 
  -1  -1  18      297.10      344.01     63.52 o 
   0  -1  18      434.23      494.15     71.77 o 
   1  -1  18      218.35      275.54     62.70 o 
  -7   0  18       22.33      -40.42     40.42 o 
  -6   0  18       27.52       55.27     42.90 o 
  -5   0  18      243.96      224.39     53.62 o 
  -4   0  18      406.55      481.78     65.17 o 
  -3   0  18      139.55      208.71     53.62 o 
  -2   0  18       42.20       55.27     42.90 o 
  -1   0  18        9.28        4.95     43.72 o 
   0   0  18      267.47      208.71     56.10 o 
   1   0  18      261.38      277.19     61.05 o 
  -7   1  18      195.25      245.84     54.45 o 
  -6   1  18       28.49       81.67     42.07 o 
  -5   1  18       17.73       -4.95     36.30 o 
  -4   1  18      250.32      246.66     50.32 o 
  -3   1  18      316.14      294.51     55.27 o 
  -2   1  18      291.03      193.87     50.32 o 
  -1   1  18       80.02       54.45     46.20 o 
  -7   2  18      274.02      295.34     55.27 o 
  -6   2  18      122.14       88.27     44.55 o 
  -5   2  18       52.94       51.15     40.42 o 
  -4   2  18        3.58      -29.70     33.00 o 
  -7   3  18      263.67      271.41     55.27 o 
  -2   3  18      153.76      223.56     58.57 o 
  -3  -3  19      183.76      168.29     56.10 o 
  -2  -3  19      228.76      101.47     54.45 o 
  -1  -3  19      186.31      317.61     67.65 o 
  -4  -2  19       21.01       89.10     51.15 o 
  -3  -2  19       10.00        3.30     45.37 o 
  -2  -2  19      241.55      218.61     56.10 o 
  -1  -2  19      183.07      272.24     61.87 o 
   0  -2  19      393.70      437.23     75.90 o 
  -5  -1  19      265.48      299.46     58.57 o 
  -4  -1  19      250.54      285.44     61.05 o 
  -3  -1  19       70.31      125.39     51.15 o 
  -2  -1  19        0.24      -36.30     36.30 o 
  -1  -1  19      142.40      178.19     56.92 o 
  -5   0  19       71.12       83.32     46.20 o 
  -4   0  19      317.53      286.26     58.57 o 
  -3   0  19      198.46      181.49     52.80 o 
  -2   0  19       75.41      178.19     51.97 o 
  -1   0  19        3.10       15.67     46.20 o 
  -5   1  19        2.84        0.00     40.42 o 
  -4   1  19      108.27       89.92     46.20 o 
  -3   1  19      248.90      201.29     51.97 o 
  -2   1  19      371.57      275.54     55.27 o 
  -5   2  19       51.77       56.10     40.42 o 
                                                 
